# Supplementary material for: Endocytosis-mediated entry of a caterpillar effector into plants is countered by Jasmonate
Source: Nat Commun. 2023 Oct 17;14:6551. doi: 10.1038/s41467-023-42226-1 (PMC10582130; doi:10.1038/s41467-023-42226-1)
Supplement: Supplementary file 5 — Supplementary Data 1 [file 41467_2023_42226_MOESM5_ESM.xlsx]

## Sheet: Sheet1
Gene	Primer Sequence (5’-3’)	Purpose
S18	F: CCAGCGATCGTTTATTGCTT	qRT-PCR
	R: AGTCTTTCCTCTGCGACCAG
TPS10	F: CTGGTGGATGGAGACAGGTT	qRT-PCR
	R: TCAAACGCGACAGTGAAAAG
VSP2	F: ACCCTCCTCTCTAGTATTCCC	qRT-PCR
	R: ACTTGTACACCACTTGCCTCA
VSP1	F: TCACTACTCTTGCTCTTGGC	qRT-PCR
	R: CATTGACGGTATCGTTCTTT
LOX2	F: TTGGTGTGGTAACTACGATTGC	qRT-PCR
	R: CACCAGCTCCAGCTCTATTCTT
JAZ1	F: GGAGATTTACTGGGAAGAAGCC	qRT-PCR
	R: GTTTGCGATAGTAGCGATGTTG
AOS	F: ACGACCAAGGAGCTGAAGAGT	qRT-PCR
	R: TTCCGTTGACGGCATGTAAG
TAT1	F: CCCTCAAAGACGTCAATGGT	qRT-PCR
	R: ACACGACACGACAAGTCCAA
MYC2	F: CAAGGAGGAGTGTTTGGGATGC	qRT-PCR
	R: GTCGAAAAATTAAGTTCTCGGGAG
PATL2	F: TTGGTGTTCACTCACGGTGT	qRT-PCR
	R: TGAACTGCCACAATGCTCTC
CTL1	F: ACAGGGAAAAGCTTCTGCAA	qRT-PCR
	R: CGGGGATGAGACTTTGTTGT
TET8	F: CCCAATCTTAGCTGGTGGAA	qRT-PCR
	R: ACCCAAAGAAGCCATGTGAC
PATL1	F: TTGTGTTCGTCAGCGACTTC	qRT-PCR
	R: TCCTAGTCCTTGGGGATGTG
PATL3	F: GTTAAGCCCGGAACAAAACA	qRT-PCR
	R: TGCCAAGCTCATTCACTTTG
SLD1	F: CGGTGTTTTGGCTTGTACCT	qRT-PCR
	R: TTGTGAGTCCATTTCCACCA
SLD2	F: ATTTGTTTCCTCGGCTTCCT	qRT-PCR
	R: CAGCTTCCCAAAGCAAGTTC
Venus	F: TCACCATTCTGGATCCGAATTCATGGTGAGCAAGGGCGAGGA	Prokaryotic
	R: GGCCGCAAGCTTGTCGACTCAGGTGGATCTAGCTGCCT	expression
Venus-HARP1	Venus-F: TCACCATTCTGGATCCGAATTCATGGTGAGCAAGGGCGAGGA	Prokaryotic
	Venus-R: CCCTGAAGGCAGGGTTCATGGTGGATCTAGCTGCCT	expression
	HARP1-F: AGGCAGCTAGATCCACCATGAACCCTGCCTTCAGGG
	HARP1-R: GGCCGCAAGCTTGTCGACTTATCGGCCCCAGATTTCGA
V-HARP1δC5	Venus-F: TCACCATTCTGGATCCGAATTCATGGTGAGCAAGGGCGAGGA	Prokaryotic
	Venus-R: CCCTGAAGGCAGGGTTCATGGTGGATCTAGCTGCCT	expression
	HARP1-F: AGGCAGCTAGATCCACCATGAACCCTGCCTTCAGGG
	HARP1δC5-R: GGCCGCAAGCTTGTCGACTTAGATCATGTAGTAGTAGCCC
V-HARP1δN34	Venus-F: TCACCATTCTGGATCCGAATTCATGGTGAGCAAGGGCGAGGA	Prokaryotic
	V-HARP1δN34-R: CAGGTCTGATGGCTCCGGTGGATCTAGCTGCCT	expression
	HARP1δN34-F: AGGCAGCTAGATCCACCGGAGCCATCAGACCTG
	HARP1-R: GGCCGCAAGCTTGTCGACTTATCGGCCCCAGATTTCGA
V-HARP1δN39	Venus-F: TCACCATTCTGGATCCGAATTCATGGTGAGCAAGGGCGAGGA	Prokaryotic
	V-HARP1δN39-R: AGAGGAGTCTGTCACCGGTGGATCTAGCTGCCT	expression
	HARP1δN39-F: AGGCAGCTAGATCCACCGGTGACAGACTCCTCT
	HARP1-R: GGCCGCAAGCTTGTCGACTTATCGGCCCCAGATTTCGA
V-HARP1δN44	Venus-F: TCACCATTCTGGATCCGAATTCATGGTGAGCAAGGGCGAGGA	Prokaryotic
	V-HARP1δN44-R: GTAGTAGTAGTTTCTGTAGGTGGATCTAGCTGCCTCG	expression
	HARP1δN44-F: CGAGGCAGCTAGATCCACCTACAGAAACTACTACTAC
	HARP1-R: GGCCGCAAGCTTGTCGACTTATCGGCCCCAGATTTCGA
V-HARP1δN49	Venus-F: TCACCATTCTGGATCCGAATTCATGGTGAGCAAGGGCGAGGA	Prokaryotic
	V-HARP1δN49-R: CGATGGGAGCTTTGTAGGTGGATCTAGCTGCCT	expression
	HARP1δN49-F: AGGCAGCTAGATCCACCTACAAAGCTCCCATCG
	HARP1-R: GGCCGCAAGCTTGTCGACTTATCGGCCCCAGATTTCGA
dsRed-HARP1	dsRed-F: TCACCATTCTGGATCCGAATTCATGGCCTCCTCCGAGGACGT	Prokaryotic
	dsRed-R: GCCCTGAAGGCAGGGTTCATAAGAGCAACTTTTGGCTTTTTCG	expression
	dsRed-HARP1-F: CGAAAAAGCCAAAAGTTGCTCTTATGAACCCTGCCTTCAGGGC
	HARP1-R: GGCCGCAAGCTTGTCGACTTATCGGCCCCAGATTTCGA
mCherry-HARP1	mCherry-F: TCACCATTCTGGATCCGAATTCATGGTGAGCAAGGGCGAGGA	Prokaryotic
	mCherry-HARP1-R: GCCCTGAAGGCAGGGTTCATCTTGTACAGCTCGTCCATGC	expression
	mCherry-HARP1-F: GCATGGACGAGCTGTACAAGATGAACCCTGCCTTCAGGGC
	HARP1-R: GGCCGCAAGCTTGTCGACTTATCGGCCCCAGATTTCGA
CTL1-771 (CTL1-nLuc)	F: GAGCTCGGTACCCGGGATCCATGAGAGGACCTTTAGGAGC	BiLC
	R: GCGTACGAGATCTGGTCGACGTGAGTAAGACTCTGAACCT
PATL2-771 (PATL2-nLuc)	F: GAGCTCGGTACCCGGGATCCATGGCTCAAGAAGAGATACA	BiLC
	R: GCGTACGAGATCTGGTCGACTGCTTGGGTTTTGGACCTGT
TET8-772 (cLuc-TET8)	F: CGCGTCCCGGGGCGGTACCATGGCTCGTTGTAGCAACAA	BiLC
	R: CGAAAGCTCTGCAGGTCGACTCAAGGCTTATATCCGTAGGTAC
HARP1-772 (cLuc-HARP1)	F: CGCGTCCCGGGGCGGTACCATGAACCCTGCCTTCAGGGC	BiLC
	R: CGAAAGCTCTGCAGGTCGACTTATCGGCCCCAGATTTCGATCA
HARP1-771 (HARP1-nLuc)	F: GAGCTCGGTACCCGGGATCCATGAACCCTGCCTTCAGGGC	BiLC
	R: GCGTACGAGATCTGGTCGACTCGGCCCCAGATTTCGATCA
CTL1EC1	F: GTACCAGATTACGCTCATATGCAAGGCAACCCATTAAGACT	Y2H
	R: GATTCATCTGCAGCTCGAGTCACTTCCCAATATCAGCCACAT
TET8EC2	F: GTACCAGATTACGCTCATATGGTTGTTACTAACAAAGGAGC	Y2H
	R: GATTCATCTGCAGCTCGAGTCATTTCTTCCAAGCGCTTTTGA
PATL2C110	F: GTACCAGATTACGCTCATATGGATAGTCCATTCACCGTTGA	Y2H
	R: GATTCATCTGCAGCTCGAGTTATGCTTGGGTTTTGGACCTGT
V-HARP1	F: TGGCCATGGAGGCCGAATTCATGGTGAGCAAGGGCGAGGA	Y2H
	R: TGCGGCCGCTGCAGGTCGACTTATCGGCCCCAGATTTCGA
V-HARP1δC5	F: TGGCCATGGAGGCCGAATTCATGGTGAGCAAGGGCGAGGA	Y2H
	R: TGCGGCCGCTGCAGGTCGACTTAGATCATGTAGTAGTAGCC
V-HARP1δN34	F: TGGCCATGGAGGCCGAATTCATGGTGAGCAAGGGCGAGGA	Y2H
	R: TGCGGCCGCTGCAGGTCGACTTATCGGCCCCAGATTTCGA
V-HARP1δN39	F: TGGCCATGGAGGCCGAATTCATGGTGAGCAAGGGCGAGGA	Y2H
	R: TGCGGCCGCTGCAGGTCGACTTATCGGCCCCAGATTTCGA
V-HARP1δN44	F: TGGCCATGGAGGCCGAATTCATGGTGAGCAAGGGCGAGGA	Y2H
	R: TGCGGCCGCTGCAGGTCGACTTATCGGCCCCAGATTTCGA
V-HARP1δN49	F: TGGCCATGGAGGCCGAATTCATGGTGAGCAAGGGCGAGGA	Y2H
	R: TGCGGCCGCTGCAGGTCGACTTATCGGCCCCAGATTTCGA
Venus-flag	F: CTCGGTACCCGGGGATCCATGGTGAGCAAGGGCGAGGA	Pull-down
	R: AAGGGCGAATTGGTCGACGGTGGATCTAGCTGCCTCGTCCA
V-HARP1-flag	F: CTCGGTACCCGGGGATCCATGGTGAGCAAGGGCGAGGA	Pull-down
	R: AAGGGCGAATTGGTCGACTCGGCCCCAGATTTCGATCATGT
CTL1EC1	F: TCGGATCTGGTTCCGCGTGGATCCATGCAAGGCAACCCATTAAGACT	Pull-down
	R: GTCACGATGCGGCCGCTCGAGTCGACTCACTTCCCAATATCAGCCACAT
PATL2C110	F: TCGGATCTGGTTCCGCGTGGATCCATGGATAGTCCATTCACCGTTGA	Pull-down
	R: GTCACGATGCGGCCGCTCGAGTCGACTTATGCTTGGGTTTTGGACCTGT
TET8EC2	F: TCGGATCTGGTTCCGCGTGGATCCATGGTTGTTACTAACAAAGGAGC	Pull-down
	R: GTCACGATGCGGCCGCTCGAGTCGACTCATTTCTTCCAAGCGCTTTTGA
