# Supplementary material for: Endocytosis-mediated entry of a caterpillar effector into plants is countered by Jasmonate
Source: Nat Commun. 2023 Oct 17;14:6551. doi: 10.1038/s41467-023-42226-1 (PMC10582130; doi:10.1038/s41467-023-42226-1)
Supplement: Supplementary file 6 — Supplementary Data 2 [file 41467_2023_42226_MOESM6_ESM.xls]

## Sheet: RNA-seq detial information
gene_id	description	length	aos_w_1	aos_w_2	aos_w_3	aos_ck_1	aos_ck_2	aos_ck_3	Col-0_ck_1	Col-0_ck_2	Col-0_ck_3	Col-0_w_1	Col-0_w_2	Col-0_w_2	aos_ck_mean	aos_w_mean	Col-0_ck_mean	Col-0_w_mean	nr	go	KO_id	KO_name	paths	cog	cog_description	pfam	swissprot	entrez
AT1G01010	NAC domain containing protein 1	1688	42.29	48.57	48.68	1.11	1.27	0.58	0.75	0.61	0.86	53.64	50.31	38.78	0.9867	46.5133	0.74	47.5767	NP_171609.1(NAC domain containing protein 1 [Arabidopsis thaliana])	GO:0003700(molecular_function:transcription factor activity, sequence-specific DNA binding); GO:0006355(biological_process:regulation of transcription, DNA-templated); GO:0016021(cellular_component:integral component of membrane); GO:0005634(cellular_component:nucleus); GO:0003677(molecular_function:DNA binding)				ENOG41106X5(K:Transcription)	ENOG41106X5(No apical meristem (NAM) protein)	PF02365.15(NAM:No apical meristem (NAM) protein)	sp|Q0WV96|NAC1_ARATH(NAC domain-containing protein 1 OS=Arabidopsis thaliana OX=3702 GN=NAC001 PE=2 SV=2)
AT1G01020	Arv1-like protein	1623	19.33	17.59	19.84	16.13	11.12	14.21	12.47	12.1	11.8	37.66	35.87	38.94	13.82	18.92	12.1233	37.49	NP_001318899.1(ARV1 family protein [Arabidopsis thaliana])	GO:0005794(cellular_component:Golgi apparatus); GO:0016125(biological_process:sterol metabolic process); GO:0005783(cellular_component:endoplasmic reticulum); GO:0032366(biological_process:intracellular sterol transport); GO:0016021(cellular_component:integral component of membrane); GO:0097036(biological_process:regulation of plasma membrane sterol distribution); GO:0005623(cellular_component:ce…	K21848	ARV1		COG5254(K:Transcription)	COG5254(No apical meristem (NAM) protein)	PF04161.13(Arv1:Arv1-like family)	sp|Q5MK24|ARV1_ARATH(Protein ARV 1 OS=Arabidopsis thaliana OX=3702 GN=ARV1 PE=2 SV=1)
AT1G01030	AP2/B3-like transcriptional factor family protein	1905	17.09	18.32	19.1	0.63	1.07	1.06	1.12	0.85	0.92	55.47	51.57	49.09	0.92	18.17	0.9633	52.0433	NP_171611.1(AP2/B3-like transcriptional factor family protein [Arabidopsis thaliana])	GO:0006355(biological_process:regulation of transcription, DNA-templated); GO:0003700(molecular_function:transcription factor activity, sequence-specific DNA binding); GO:0009908(biological_process:flower development); GO:0005634(cellular_component:nucleus); GO:0048366(biological_process:leaf development); GO:0003677(molecular_function:DNA binding); GO:1901371(biological_process:regulation of lea…				ENOG4111BY3(K:Transcription); ENOG410YHK7(K:Transcription)	ENOG4111BY3(Transcription factor); ENOG410YHK7(Transcription factor)	PF02362.21(B3:B3 DNA binding domain)	sp|Q9MAN1|NGA3_ARATH(B3 domain-containing transcription factor NGA3 OS=Arabidopsis thaliana OX=3702 GN=NGA3 PE=2 SV=1)
AT1G01040	dicer-like 1	5877	8.36	7.83	8.26	6.7	6.19	7.33	6.72	6.99	6.84	19.04	14.8	16.85	6.74	8.15	6.85	16.8967	NP_001184881.1(dicer-like 1 [Arabidopsis thaliana])	GO:0030422(biological_process:production of siRNA involved in RNA interference); GO:0031053(biological_process:primary miRNA processing); GO:0010445(cellular_component:nuclear dicing body); GO:0003677(molecular_function:DNA binding); GO:0009880(biological_process:embryonic pattern specification); GO:0005737(cellular_component:cytoplasm); GO:0004525(molecular_function:ribonuclease III activity); G…	K11592	DICER1, DCR1		COG1111(L:Replication, recombination and repair)	COG1111(helicase)	PF00636.26(Ribonuclease_3:Ribonuclease III domain); PF14622.6(Ribonucleas_3_3:Ribonuclease-III-like); PF02170.22(PAZ:PAZ domain); PF03368.14(Dicer_dimer:Dicer dimerisation domain); PF00035.26(dsrm:Double-stranded RNA binding motif); PF00271.31(Helicase_C:Helicase conserved C-terminal domain); PF14709.7(DND1_DSRM:double strand RNA binding domain from DEAD END PROTEIN 1); PF04851.15(ResIII:Type III…	sp|Q9SP32|DCL1_ARATH(Endoribonuclease Dicer homolog 1 OS=Arabidopsis thaliana OX=3702 GN=DCL1 PE=1 SV=2)
AT1G01046	MIR838a; miRNA	207	0	0	0	0	1.03	15.28	0	2.17	0	0	2.64	2.43	5.4367	0	0.7233	1.69	EFH68347.1(hypothetical protein ARALYDRAFT_333551 [Arabidopsis lyrata subsp. lyrata])	GO:0030422(biological_process:production of siRNA involved in RNA interference); GO:0003677(molecular_function:DNA binding); GO:0005634(cellular_component:nucleus); GO:0007275(biological_process:multicellular organism development); GO:0009880(biological_process:embryonic pattern specification); GO:0005737(cellular_component:cytoplasm); GO:0004525(molecular_function:ribonuclease III activity); GO:…	K11592	DICER1, DCR1		COG1111(L:Replication, recombination and repair)	COG1111(helicase)
AT1G01050	pyrophosphorylase 1	976	67.19	72.77	70.59	52.95	55.2	55.27	59.4	55.65	53.45	65.85	57.8	66.41	54.4733	70.1833	56.1667	63.3533	NP_171613.1(pyrophosphorylase 1 [Arabidopsis thaliana])	GO:0005737(cellular_component:cytoplasm); GO:0004427(molecular_function:inorganic diphosphatase activity); GO:0005829(cellular_component:cytosol); GO:0000287(molecular_function:magnesium ion binding); GO:0006796(biological_process:phosphate-containing compound metabolic process); GO:0019915(biological_process:lipid storage); GO:0005634(cellular_component:nucleus)	K01507	ppa	map00190(Oxidative phosphorylation)	COG0221(C:Energy production and conversion)	COG0221(Pyrophosphate phospho-hydrolase)	PF00719.19(Pyrophosphatase:Inorganic pyrophosphatase)	sp|Q93V56|IPYR1_ARATH(Soluble inorganic pyrophosphatase 1 OS=Arabidopsis thaliana OX=3702 GN=PPA1 PE=1 SV=1)
AT1G01060	Homeodomain-like superfamily protein	2704	0.37	0.12	0.31	0.81	0.67	0.34	0.78	1.07	0.74	0.51	0.27	0.59	0.6067	0.2667	0.8633	0.4567	NP_171614.1(Homeodomain-like superfamily protein [Arabidopsis thaliana])	GO:0009733(biological_process:response to auxin); GO:0044212(molecular_function:transcription regulatory region DNA binding); GO:0046686(biological_process:response to cadmium ion); GO:0007623(biological_process:circadian rhythm); GO:0009753(biological_process:response to jasmonic acid); GO:0048574(biological_process:long-day photoperiodism, flowering); GO:0003700(molecular_function:transcription…	K12133	LHY	map04712(Circadian rhythm - plant)	ENOG4111HV1(K:Transcription)	ENOG4111HV1(Transcription factor)	PF00249.31(Myb_DNA-binding:Myb-like DNA-binding domain)	sp|Q6R0H1|LHY_ARATH(Protein LHY OS=Arabidopsis thaliana OX=3702 GN=LHY PE=1 SV=2)
AT1G01070	nodulin MtN21 /EamA-like transporter family protein	1311	0.29	0.18	0	0.13	0.55	0.14	0.09	0.14	0	0	0.05	0	0.2733	0.1567	0.0767	0.0167	NP_563617.1(nodulin MtN21 /EamA-like transporter family protein [Arabidopsis thaliana])	GO:0016021(cellular_component:integral component of membrane); GO:0015186(molecular_function:L-glutamine transmembrane transporter activity); GO:0048316(biological_process:seed development); GO:0022857(molecular_function:transmembrane transporter activity); GO:0005886(cellular_component:plasma membrane)				ENOG410YU38(S:Function unknown)	ENOG410YU38(Nodulin MtN21 family protein)	PF00892.20(EamA:EamA-like transporter family)	sp|Q5XEZ0|WTR1_ARATH(WAT1-related protein At1g01070 OS=Arabidopsis thaliana OX=3702 GN=At1g01070 PE=2 SV=1)
AT1G01073		111	0	0	0	0	0	0	0	0	0	0	0	0	0	0	0	0
AT1G01080	RNA-binding (RRM/RBD/RNP motifs) family protein	1322	67.26	77.15	67.64	101.54	96.91	103.47	111.23	119.13	117.04	81.91	90.09	94.54	100.64	70.6833	115.8	88.8467	NP_001030925.1(RNA-binding (RRM/RBD/RNP motifs) family protein [Arabidopsis thaliana])	GO:0010494(cellular_component:cytoplasmic stress granule); GO:0009941(cellular_component:chloroplast envelope); GO:0006086(biological_process:acetyl-CoA biosynthetic process from pyruvate); GO:0004739(molecular_function:pyruvate dehydrogenase (acetyl-transferring) activity); GO:1990446(molecular_function:U1 snRNP binding); GO:0009570(cellular_component:chloroplast stroma); GO:0005634(cellular_com…				COG0724(S:Function unknown)	COG0724(Rna-binding protein)	PF00076.22(RRM_1:RNA recognition motif. (a.k.a. RRM, RBD, or RNP domain))	sp|P19684|ROC5_NICSY(33 kDa ribonucleoprotein, chloroplastic OS=Nicotiana sylvestris OX=4096 PE=1 SV=1)
AT1G01090	pyruvate dehydrogenase E1 alpha	1627	105.41	104.08	102.53	104.92	105.88	102.19	125.43	121.56	123.21	105.65	108.83	116.12	104.33	104.007	123.4	110.2	NP_171617.1(pyruvate dehydrogenase E1 alpha [Arabidopsis thaliana])	GO:0004739(molecular_function:pyruvate dehydrogenase (acetyl-transferring) activity); GO:0006086(biological_process:acetyl-CoA biosynthetic process from pyruvate); GO:0043231(cellular_component:intracellular membrane-bounded organelle); GO:0009941(cellular_component:chloroplast envelope); GO:0009570(cellular_component:chloroplast stroma); GO:0006096(biological_process:glycolytic process); GO:0009…	K00161	PDHA, pdhA	map00020(Citrate cycle (TCA cycle)); map00010(Glycolysis / Gluconeogenesis); map00620(Pyruvate metabolism)	COG1071(S:Function unknown)	COG1071(Rna-binding protein)	PF00676.20(E1_dh:Dehydrogenase E1 component); PF02775.21(TPP_enzyme_C:Thiamine pyrophosphate enzyme, C-terminal TPP binding domain)	sp|O24457|ODPA3_ARATH(Pyruvate dehydrogenase E1 component subunit alpha-3, chloroplastic OS=Arabidopsis thaliana OX=3702 GN=PDH-E1 ALPHA PE=2 SV=1)
AT1G01100	60S acidic ribosomal protein family	631	252.06	242.11	243.1	267.02	179.09	198.54	319.85	325.58	335.63	404.79	371.44	421.54	214.883	245.757	327.02	399.257	AAM64427.1(acidic ribosomal protein, putative [Arabidopsis thaliana])	GO:0042788(cellular_component:polysomal ribosome); GO:0022626(cellular_component:cytosolic ribosome); GO:0005840(cellular_component:ribosome); GO:0022625(cellular_component:cytosolic large ribosomal subunit); GO:0005829(cellular_component:cytosol); GO:0005634(cellular_component:nucleus); GO:0003735(molecular_function:structural constituent of ribosome); GO:0002181(biological_process:cytoplasmic t…	K02942	RP-LP1, RPLP1	map03010(Ribosome)	COG2058(J:Translation, ribosomal structure and biogenesis)	COG2058(Ribosomal protein)	PF00428.19(Ribosomal_60s:60s Acidic ribosomal protein)	sp|Q8LCW9|RLA11_ARATH(60S acidic ribosomal protein P1-1 OS=Arabidopsis thaliana OX=3702 GN=RPP1A PE=3 SV=2)
AT1G01110	IQ-domain 18	1782	0.67	0.19	0.37	0.95	0.66	0.67	0.32	0.45	0.75	0.17	0.04	0	0.76	0.41	0.5067	0.07	NP_001117204.1(IQ-domain 18 [Arabidopsis thaliana])					ENOG410YBUU(S:Function unknown)	ENOG410YBUU(IQ calmodulin-binding motif domain containing protein, expressed)	PF13178.6(DUF4005:Protein of unknown function (DUF4005)); PF00612.27(IQ:IQ calmodulin-binding motif)	sp|Q8LPG9|IQD14_ARATH(Protein IQ-DOMAIN 14 OS=Arabidopsis thaliana OX=3702 GN=IQD14 PE=1 SV=1)
AT1G01115		117	0	0	0	0	0	0	0	0	0	0	0	0	0	0	0	0
AT1G01120	3-ketoacyl-CoA synthase 1	1899	204.19	176.56	185.67	76	107.56	86.63	66.93	52.8	61.55	87.07	103	91.85	90.0633	188.807	60.4267	93.9733	NP_171620.2(3-ketoacyl-CoA synthase 1 [Arabidopsis thaliana])	GO:0006633(biological_process:fatty acid biosynthetic process); GO:0022626(cellular_component:cytosolic ribosome); GO:0005783(cellular_component:endoplasmic reticulum); GO:0016021(cellular_component:integral component of membrane); GO:0016020(cellular_component:membrane); GO:0005789(cellular_component:endoplasmic reticulum membrane); GO:0009922(molecular_function:fatty acid elongase activity); GO…	K15397	KCS	map04626(Plant-pathogen interaction); map00062(Fatty acid elongation)	ENOG410Y5VH(S:Function unknown)	ENOG410Y5VH(IQ calmodulin-binding motif domain containing protein, expressed)	PF08392.12(FAE1_CUT1_RppA:FAE1/Type III polyketide synthase-like protein); PF08541.10(ACP_syn_III_C:3-Oxoacyl-[acyl-carrier-protein (ACP)] synthase III C terminal); PF02797.15(Chal_sti_synt_C:Chalcone and stilbene synthases, C-terminal domain)	sp|Q9MAM3|KCS1_ARATH(3-ketoacyl-CoA synthase 1 OS=Arabidopsis thaliana OX=3702 GN=KCS1 PE=1 SV=1)
AT1G01130		375	4.74	2.41	5.4	1.84	1.56	3.47	3.76	2.28	2.11	2.93	0.83	1.26	2.29	4.1833	2.7167	1.6733	NP_171621.2(CBL-interacting Serine/Threonine-kinase [Arabidopsis thaliana])	GO:0016301(molecular_function:kinase activity)				COG0515(S:Function unknown)	COG0515(IQ calmodulin-binding motif domain containing protein, expressed)		sp|Q9MAM1|CIPK9_ARATH(CBL-interacting serine/threonine-protein kinase 9 OS=Arabidopsis thaliana OX=3702 GN=CIPK9 PE=1 SV=2)
AT1G01140	CBL-interacting protein kinase 9	1700	95	69.83	77.14	40.29	36.6	41.55	34.93	40.48	38.81	92.81	104.24	95.91	39.48	80.6567	38.0733	97.6533	NP_849571.1(CBL-interacting protein kinase 9 [Arabidopsis thaliana])	GO:0005737(cellular_component:cytoplasm); GO:0043266(biological_process:regulation of potassium ion transport); GO:0005634(cellular_component:nucleus); GO:0051365(biological_process:cellular response to potassium ion starvation); GO:0009611(biological_process:response to wounding); GO:0010555(biological_process:response to mannitol); GO:0004674(molecular_function:protein serine/threonine kinase a…				COG0515(T:Signal transduction mechanisms)	COG0515(Serine Threonine protein kinase)	PF00069.25(Pkinase:Protein kinase domain); PF07714.17(Pkinase_Tyr:Protein tyrosine kinase); PF03822.14(NAF:NAF domain); PF14531.6(Kinase-like:Kinase-like)	sp|Q9MAM1|CIPK9_ARATH(CBL-interacting serine/threonine-protein kinase 9 OS=Arabidopsis thaliana OX=3702 GN=CIPK9 PE=1 SV=2)
AT1G01150	Homeodomain-like protein with RING/FYVE/PHD-type zinc finger domain	1178	0	0.1	0	0	0	0	0	0	0	0.16	0	0	0	0.0333	0	0.0533	NP_171623.1(Homeodomain-like protein with RING/FYVE/PHD-type zinc finger domain-containing protein [Arabidopsis thaliana])	GO:0046872(molecular_function:metal ion binding); GO:0003677(molecular_function:DNA binding)				ENOG410YAWI(S:Function unknown); ENOG410Z06I(S:Function unknown)	ENOG410YAWI(-); ENOG410Z06I(-)	PF00249.31(Myb_DNA-binding:Myb-like DNA-binding domain); PF13921.6(Myb_DNA-bind_6:Myb-like DNA-binding domain)
AT1G01160	GRF1-interacting factor 2	1129	26.28	20.83	21.26	19.61	16.23	18.89	15.19	17.08	16.11	21.64	17.75	18.83	18.2433	22.79	16.1267	19.4067	NP_001154298.1(GRF1-interacting factor 2 [Arabidopsis thaliana])	GO:0045787(biological_process:positive regulation of cell cycle); GO:0008283(biological_process:cell proliferation); GO:0005634(cellular_component:nucleus); GO:0003713(molecular_function:transcription coactivator activity); GO:0048366(biological_process:leaf development); GO:0045944(biological_process:positive regulation of transcription from RNA polymerase II promoter); GO:0045893(biological_pro…				ENOG41128HA(K:Transcription)	ENOG41128HA(synovial sarcoma translocation gene on chromosome 18-like)	PF05030.12(SSXT:SSXT protein (N-terminal region))	sp|Q9MAL9|GIF2_ARATH(GRF1-interacting factor 2 OS=Arabidopsis thaliana OX=3702 GN=GIF2 PE=1 SV=1)
AT1G01170	Protein of unknown function (DUF1138)	515	98.77	92.13	101.95	201.31	163.49	226.05	177.68	174.61	186.79	115.21	108.59	97.74	196.95	97.6167	179.693	107.18	NP_171625.1(ozone-responsive stress-like protein (DUF1138) [Arabidopsis thaliana])	GO:0016021(cellular_component:integral component of membrane); GO:0016020(cellular_component:membrane); GO:0005739(cellular_component:mitochondrion)				ENOG410YZCA(S:Function unknown)	ENOG410YZCA(Protein of unknown function (DUF1138))	PF06592.13(DUF1138:Protein of unknown function (DUF1138))
AT1G01180	S-adenosyl-L-methionine-dependent methyltransferases superfamily protein	1176	6.38	6.83	5.72	12.4	13.31	12.48	11.07	8.01	10.47	3.9	6.36	3.06	12.73	6.31	9.85	4.44	NP_171626.2(S-adenosyl-L-methionine-dependent methyltransferases superfamily protein [Arabidopsis thaliana])	GO:0008168(molecular_function:methyltransferase activity); GO:0016021(cellular_component:integral component of membrane)				ENOG410Y65V(S:Function unknown)	ENOG410Y65V(Protein of unknown function (DUF1138))	PF13578.6(Methyltransf_24:Methyltransferase domain); PF04989.12(CmcI:Cephalosporin hydroxylase)
AT1G01183	MIR165/MIR165A; miRNA	101	0	0	0	0	0	0	0	0	0	0	0	0	0	0	0	0
AT1G01190	cytochrome P450, family 78, subfamily A, polypeptide 8	1608	0.88	1.44	1.05	1.11	1.99	1.53	2.38	2.5	3.59	1.25	0.78	0.32	1.5433	1.1233	2.8233	0.7833	NP_001318901.1(cytochrome P450, family 78, subfamily A, polypeptide 8 [Arabidopsis thaliana])	GO:0005506(molecular_function:iron ion binding); GO:0016705(molecular_function:oxidoreductase activity, acting on paired donors, with incorporation or reduction of molecular oxygen); GO:0016021(cellular_component:integral component of membrane); GO:0004497(molecular_function:monooxygenase activity); GO:0020037(molecular_function:heme binding)				COG2124(S:Function unknown)	COG2124(Protein of unknown function (DUF1138))	PF00067.22(p450:Cytochrome P450)	sp|Q9ZNR0|C78A6_ARATH(Cytochrome P450 78A6 OS=Arabidopsis thaliana OX=3702 GN=CYP78A6 PE=2 SV=1)
AT1G01200	RAB GTPase homolog A3	982	0.35	0.13	0.2	0.32	0.66	0.07	0.38	0.74	0.59	0.13	0.2	0.52	0.35	0.2267	0.57	0.2833	NP_171628.2(RAB GTPase homolog A3 [Arabidopsis thaliana])	GO:0005794(cellular_component:Golgi apparatus); GO:0042546(biological_process:cell wall biogenesis); GO:0009504(cellular_component:cell plate); GO:0006886(biological_process:intracellular protein transport); GO:0003924(molecular_function:GTPase activity); GO:0032482(biological_process:Rab protein signal transduction); GO:0005525(molecular_function:GTP binding); GO:0005768(cellular_component:endos…	K07904	RAB11A	map04144(Endocytosis)	COG1100(S:Function unknown)	COG1100(GTP-binding Protein)	PF00071.22(Ras:Ras family); PF08477.13(Roc:Ras of Complex, Roc, domain of DAPkinase); PF00025.21(Arf:ADP-ribosylation factor family); PF01926.23(MMR_HSR1:50S ribosome-binding GTPase)	sp|Q9LNK1|RABA3_ARATH(Ras-related protein RABA3 OS=Arabidopsis thaliana OX=3702 GN=RABA3 PE=2 SV=1)
AT1G01210	DNA-directed RNA polymerase, subunit M, archaeal	616	23.94	19.95	20.66	17.93	10.62	12.8	16.91	20.47	22.08	26.2	29.67	38.11	13.7833	21.5167	19.82	31.3267	NP_171629.1(DNA-directed RNA polymerase, subunit M, archaeal [Arabidopsis thaliana])	GO:0005737(cellular_component:cytoplasm); GO:0006351(biological_process:transcription, DNA-templated); GO:0005730(cellular_component:nucleolus); GO:0005634(cellular_component:nucleus); GO:0005666(cellular_component:DNA-directed RNA polymerase III complex); GO:0006355(biological_process:regulation of transcription, DNA-templated); GO:0008270(molecular_function:zinc ion binding); GO:0003676(molecul…	K03019	RPC11, POLR3K	map03020(RNA polymerase)	COG1594(K:Transcription)	COG1594(DNA-dependent RNA polymerase catalyzes the transcription of DNA into RNA using the four ribonucleoside triphosphates as substrates (By similarity))	PF01096.18(TFIIS_C:Transcription factor S-II (TFIIS)); PF02150.16(RNA_POL_M_15KD:RNA polymerases M/15 Kd subunit); PF12760.7(Zn_Tnp_IS1595:Transposase zinc-ribbon domain); PF14803.6(Nudix_N_2:Nudix N-terminal)	sp|O13896|RPC10_SCHPO(DNA-directed RNA polymerase III subunit RPC10 OS=Schizosaccharomyces pombe (strain 972 / ATCC 24843) OX=284812 GN=rpc11 PE=3 SV=1)
AT1G01220	L-fucokinase/GDP-L-fucose pyrophosphorylase	3532	8.82	8.27	8.26	15.75	10.96	12.97	12.69	13.26	12.54	10.28	8.24	10.5	13.2267	8.45	12.83	9.6733	NP_563620.1(L-fucokinase/GDP-L-fucose pyrophosphorylase [Arabidopsis thaliana])	GO:0050201(molecular_function:fucokinase activity); GO:0005975(biological_process:carbohydrate metabolic process); GO:0016772(molecular_function:transferase activity, transferring phosphorus-containing groups); GO:0016301(molecular_function:kinase activity); GO:0042352(biological_process:GDP-L-fucose salvage); GO:0047341(molecular_function:fucose-1-phosphate guanylyltransferase activity); GO:0046…	K05305	FUK	map00520(Amino sugar and nucleotide sugar metabolism); map00051(Fructose and mannose metabolism)	ENOG4111FB6(I:Lipid transport and metabolism)	ENOG4111FB6(fucokinase)	PF07959.12(Fucokinase:L-fucokinase); PF00288.26(GHMP_kinases_N:GHMP kinases N terminal domain); PF08544.13(GHMP_kinases_C:GHMP kinases C terminal)	sp|Q9LNJ9|FKGP_ARATH(Bifunctional fucokinase/fucose pyrophosphorylase OS=Arabidopsis thaliana OX=3702 GN=FKGP PE=1 SV=2)
AT1G01225	NC domain-containing protein-related	1025	1.49	0	0	1.69	1.59	2.63	2.83	2.08	1.69	1.1	0.47	1.61	1.97	0.4967	2.2	1.06	NP_563621.1(NC domain-containing protein-like protein [Arabidopsis thaliana])	GO:0016021(cellular_component:integral component of membrane); GO:0005789(cellular_component:endoplasmic reticulum membrane)				ENOG410XNRZ(I:Lipid transport and metabolism)	ENOG410XNRZ(fucokinase)	PF04970.13(LRAT:Lecithin retinol acyltransferase)
AT1G01230	ORMDL family protein	832	52.19	63.14	51.16	26.49	36.41	27.98	26.42	25.43	29.38	50.14	52.25	43.96	30.2933	55.4967	27.0767	48.7833	NP_563622.1(ORMDL family protein [Arabidopsis thaliana])	GO:0030148(biological_process:sphingolipid biosynthetic process); GO:0010150(biological_process:leaf senescence); GO:0034976(biological_process:response to endoplasmic reticulum stress); GO:0006672(biological_process:ceramide metabolic process); GO:0005783(cellular_component:endoplasmic reticulum); GO:0016021(cellular_component:integral component of membrane); GO:0090156(biological_process:cellul…				COG5081(S:Function unknown)	COG5081(NC domain-containing protein)	PF04061.14(ORMDL:ORMDL family)	sp|Q9CPZ6|ORML3_MOUSE(ORM1-like protein 3 OS=Mus musculus OX=10090 GN=Ormdl3 PE=2 SV=1)
AT1G01240		1368	42.2	33.61	33.43	50.57	37.08	47.6	24.97	31.14	28.36	29.01	25.8	23.52	45.0833	36.4133	28.1567	26.11	NP_563623.1(transmembrane protein [Arabidopsis thaliana])	GO:0016021(cellular_component:integral component of membrane)				ENOG41107SW(S:Function unknown); ENOG410YWRW(S:Function unknown)	ENOG41107SW(-); ENOG410YWRW(-)
AT1G01250	Integrase-type DNA-binding superfamily protein	840	11.46	6.19	8.59	4.39	3.94	5.23	2.77	2.42	2.18	6.31	9.5	10.4	4.52	8.7467	2.4567	8.7367	NP_563624.1(Integrase-type DNA-binding superfamily protein [Arabidopsis thaliana])	GO:0003700(molecular_function:transcription factor activity, sequence-specific DNA binding); GO:0005634(cellular_component:nucleus); GO:0009873(biological_process:ethylene-activated signaling pathway); GO:0003677(molecular_function:DNA binding)	K09286	EREBP		ENOG41118MR(K:Transcription)	ENOG41118MR(Transcription factor)	PF00847.20(AP2:AP2 domain)	sp|Q1ECI2|ERF23_ARATH(Ethylene-responsive transcription factor ERF023 OS=Arabidopsis thaliana OX=3702 GN=ERF023 PE=2 SV=1)
AT1G01260	basic helix-loop-helix (bHLH) DNA-binding superfamily protein	2577	6.85	6.23	7.24	4.25	4.03	5.58	5.79	5.04	5.58	11.04	8.45	9.77	4.62	6.7733	5.47	9.7533	NP_171634.1(basic helix-loop-helix (bHLH) DNA-binding superfamily protein [Arabidopsis thaliana])	GO:0005737(cellular_component:cytoplasm); GO:0044212(molecular_function:transcription regulatory region DNA binding); GO:0003700(molecular_function:transcription factor activity, sequence-specific DNA binding); GO:0005634(cellular_component:nucleus); GO:0006355(biological_process:regulation of transcription, DNA-templated); GO:0010629(biological_process:negative regulation of gene expression); GO…				ENOG410YCJJ(K:Transcription)	ENOG410YCJJ(Transcription factor)	PF14215.6(bHLH-MYC_N:bHLH-MYC and R2R3-MYB transcription factors N-terminal); PF00010.26(HLH:Helix-loop-helix DNA-binding domain)	sp|Q9LNJ5|BH013_ARATH(Transcription factor bHLH13 OS=Arabidopsis thaliana OX=3702 GN=BHLH13 PE=1 SV=1)
AT1G01270	pre-tRNA	72	0	0	0	0	0	0	0	0	0	0	0	0	0	0	0	0
AT1G01280	cytochrome P450, family 703, subfamily A, polypeptide 2	1602	0	0.11	0.04	0	0	0	0	0	0	0	0	0	0	0.05	0	0	NP_171635.1(cytochrome P450, family 703, subfamily A, polypeptide 2 [Arabidopsis thaliana])	GO:0080110(biological_process:sporopollenin biosynthetic process); GO:0004497(molecular_function:monooxygenase activity); GO:0016020(cellular_component:membrane); GO:0009555(biological_process:pollen development); GO:0020037(molecular_function:heme binding); GO:0016709(molecular_function:oxidoreductase activity, acting on paired donors, with incorporation or reduction of molecular oxygen, NAD(P)H…	K20496	CYP703A2		COG2124(K:Transcription)	COG2124(anthocyanin-containing compound biosynthetic process)	PF00067.22(p450:Cytochrome P450)	sp|Q9LNJ4|C70A2_ARATH(Cytochrome P450 703A2 OS=Arabidopsis thaliana OX=3702 GN=CYP703A2 PE=1 SV=1)
AT1G01290	cofactor of nitrate reductase and xanthine dehydrogenase 3	1017	16.95	13.51	13.94	13.76	12.15	13.22	13.71	13.62	14	16.77	18.14	21.53	13.0433	14.8	13.7767	18.8133	NP_171636.1(cofactor of nitrate reductase and xanthine dehydrogenase 3 [Arabidopsis thaliana])	GO:0005759(cellular_component:mitochondrial matrix); GO:0006777(biological_process:Mo-molybdopterin cofactor biosynthetic process); GO:0005739(cellular_component:mitochondrion); GO:0061799(molecular_function:cyclic pyranopterin monophosphate synthase activity); GO:0009507(cellular_component:chloroplast)	K03637	moaC, CNX3	map04122(Sulfur relay system); map00790(Folate biosynthesis)	COG0315(H:Coenzyme transport and metabolism)	COG0315(Together with MoaA, is involved in the conversion of 5'- GTP to cyclic pyranopterin monophosphate (cPMP or molybdopterin precursor Z) (By similarity))	PF01967.21(MoaC:MoaC family)	sp|Q39056|CNX3_ARATH(Cyclic pyranopterin monophosphate synthase, mitochondrial OS=Arabidopsis thaliana OX=3702 GN=CNX3 PE=1 SV=1)
AT1G01300	Eukaryotic aspartyl protease family protein	1822	22.08	22.99	23.2	14.59	21.96	13.22	25.1	21.11	21.61	26.03	27.16	26.29	16.59	22.7567	22.6067	26.4933	NP_171637.1(Eukaryotic aspartyl protease family protein [Arabidopsis thaliana])	GO:0016020(cellular_component:membrane); GO:0004190(molecular_function:aspartic-type endopeptidase activity); GO:0030163(biological_process:protein catabolic process); GO:0080167(biological_process:response to karrikin); GO:0006508(biological_process:proteolysis); GO:0009505(cellular_component:plant-type cell wall)	K22683	APF2		ENOG410XNV7(H:Coenzyme transport and metabolism)	ENOG410XNV7(Together with MoaA, is involved in the conversion of 5'- GTP to cyclic pyranopterin monophosphate (cPMP or molybdopterin precursor Z) (By similarity))	PF14543.6(TAXi_N:Xylanase inhibitor N-terminal); PF14541.6(TAXi_C:Xylanase inhibitor C-terminal); PF00026.23(Asp:Eukaryotic aspartyl protease)	sp|Q9LNJ3|APF2_ARATH(Aspartyl protease family protein 2 OS=Arabidopsis thaliana OX=3702 GN=APF2 PE=2 SV=1)
AT1G01305		601	0	0	0	0	0	0	0	0	0	0.14	0	0	0	0	0	0.0467	NP_001117205.1(hypothetical protein AT1G01305 [Arabidopsis thaliana])	GO:0005576(cellular_component:extracellular region)				COG2340(H:Coenzyme transport and metabolism)	COG2340(Together with MoaA, is involved in the conversion of 5'- GTP to cyclic pyranopterin monophosphate (cPMP or molybdopterin precursor Z) (By similarity))
AT1G01310	CAP (Cysteine-rich secretory proteins, Antigen 5, and Pathogenesis-related 1 protein) superfamily protein	977	0.21	0.2	0.48	0	0	0	0	0	0	0.27	0.27	0	0	0.2967	0	0.18	NP_171638.2(CAP (Cysteine-rich secretory proteins, Antigen 5, and Pathogenesis-related 1 protein) superfamily protein [Arabidopsis thaliana])	GO:0005576(cellular_component:extracellular region); GO:0005615(cellular_component:extracellular space)				COG2340(H:Coenzyme transport and metabolism)	COG2340(Together with MoaA, is involved in the conversion of 5'- GTP to cyclic pyranopterin monophosphate (cPMP or molybdopterin precursor Z) (By similarity))	PF00188.26(CAP:Cysteine-rich secretory protein family)	sp|Q40374|PR1_MEDTR(Pathogenesis-related protein PR-1 OS=Medicago truncatula OX=3880 GN=PR-1 PE=2 SV=1)
AT1G01320	Tetratricopeptide repeat (TPR)-like superfamily protein	6015	31.66	29.9	33.79	83.44	76.67	74.66	94.97	92.06	92.76	37.21	33.8	47.55	78.2567	31.7833	93.2633	39.52	NP_171639.3(Tetratricopeptide repeat (TPR)-like superfamily protein [Arabidopsis thaliana])	GO:0005737(cellular_component:cytoplasm); GO:0005829(cellular_component:cytosol); GO:0005634(cellular_component:nucleus)	K03255	TIF31, CLU1		ENOG410XQUQ(S:Function unknown)	ENOG410XQUQ(Involved in proper cytoplasmic distribution of mitochondria (By similarity))	PF13424.6(TPR_12:Tetratricopeptide repeat); PF13374.6(TPR_10:Tetratricopeptide repeat); PF12807.7(eIF3_p135:Translation initiation factor eIF3 subunit 135); PF15044.6(CLU_N:Mitochondrial function, CLU-N-term); PF07719.17(TPR_2:Tetratricopeptide repeat); PF13371.6(TPR_9:Tetratricopeptide repeat); PF13236.6(CLU:Clustered mitochondria)	sp|F4JKH6|TSS_ARATH(Protein TSS OS=Arabidopsis thaliana OX=3702 GN=TSS PE=1 SV=1)
AT1G01340	cyclic nucleotide gated channel 10	2397	6.12	6	7.47	1.18	0.81	1.51	0.84	0.79	1.2	6.72	4.28	4.48	1.1667	6.53	0.9433	5.16	NP_001184885.1(cyclic nucleotide gated channel 10 [Arabidopsis thaliana])	GO:0030553(molecular_function:cGMP binding); GO:0030552(molecular_function:cAMP binding); GO:0005216(molecular_function:ion channel activity); GO:0005516(molecular_function:calmodulin binding); GO:0005886(cellular_component:plasma membrane); GO:0016021(cellular_component:integral component of membrane)	K05391	CNGC	map04626(Plant-pathogen interaction)	ENOG410XPSE(U:Intracellular trafficking, secretion, and vesicular transport)	ENOG410XPSE(Potassium voltage-gated channel, subfamily H (Eag-related), member)	PF00520.31(Ion_trans:Ion transport protein); PF00027.29(cNMP_binding:Cyclic nucleotide-binding domain)	sp|Q9LNJ0|CNG10_ARATH(Probable cyclic nucleotide-gated ion channel 10 OS=Arabidopsis thaliana OX=3702 GN=CNGC10 PE=2 SV=2)
AT1G01350	Zinc finger (CCCH-type/C3HC4-type RING finger) family protein	1400	21.72	22.88	24.51	9.16	10.37	9.52	10.02	9.14	9.01	26.34	21.42	22.37	9.6833	23.0367	9.39	23.3767	NP_171642.2(Zinc finger (CCCH-type/C3HC4-type RING finger) family protein [Arabidopsis thaliana])	GO:0034247(biological_process:snoRNA splicing); GO:0016020(cellular_component:membrane); GO:0046872(molecular_function:metal ion binding); GO:0003677(molecular_function:DNA binding); GO:0005684(cellular_component:U2-type spliceosomal complex)	K13127	RNF113A, CWC24		COG5152(S:Function unknown)	COG5152(Ring finger protein)	PF00642.24(zf-CCCH:Zinc finger C-x8-C-x5-C-x3-H type (and similar)); PF13920.6(zf-C3HC4_3:Zinc finger, C3HC4 type (RING finger)); PF18345.1(zf_CCCH_4:Zinc finger domain); PF14634.6(zf-RING_5:zinc-RING finger domain); PF13923.6(zf-C3HC4_2:Zinc finger, C3HC4 type (RING finger)); PF00097.25(zf-C3HC4:Zinc finger, C3HC4 type (RING finger)); PF13639.6(zf-RING_2:Ring finger domain); PF18044.1(zf-CCCH_4:…	sp|Q8GX84|C3H1_ARATH(Zinc finger CCCH domain-containing protein 1 OS=Arabidopsis thaliana OX=3702 GN=At1g01350 PE=2 SV=2)
AT1G01355	Putative endonuclease or glycosyl hydrolase	687	0.48	1.21	0.8	0	0	0	0	0	0	0.22	0.11	0.54	0	0.83	0	0.29	NP_001117206.1(Putative endonuclease or glycosyl hydrolase [Arabidopsis thaliana])	GO:0004519(molecular_function:endonuclease activity); GO:0016021(cellular_component:integral component of membrane); GO:0005777(cellular_component:peroxisome); GO:0010468(biological_process:regulation of gene expression); GO:0003676(molecular_function:nucleic acid binding)				ENOG41104DU(S:Function unknown); ENOG410XRR7(O:Posttranslational modification, protein turnover, chaperones)	ENOG41104DU(Pfam:DUF88); ENOG410XRR7(Calreticulin)	PF01936.18(NYN:NYN domain)
AT1G01360	regulatory component of ABA receptor 1	1000	23.46	17.99	23.94	11.63	9.8	13.17	8.81	8.58	11.63	19.59	15.28	15.87	11.5333	21.7967	9.6733	16.9133	NP_563626.1(regulatory component of ABA receptor 1 [Arabidopsis thaliana])	GO:0005737(cellular_component:cytoplasm); GO:0038023(molecular_function:signaling receptor activity); GO:0005634(cellular_component:nucleus); GO:0009738(biological_process:abscisic acid-activated signaling pathway); GO:0080163(biological_process:regulation of protein serine/threonine phosphatase activity); GO:0004864(molecular_function:protein phosphatase inhibitor activity); GO:0005886(cellular_…	K14496	PYL	map04016(MAPK signaling pathway - plant); map04075(Plant hormone signal transduction)	ENOG4111HU5(S:Function unknown); ENOG41108V9(Z:Cytoskeleton)	ENOG4111HU5(abscisic acid receptor); ENOG41108V9(Polyketide cyclase / dehydrase and lipid transport)	PF10604.9(Polyketide_cyc2:Polyketide cyclase / dehydrase and lipid transport); PF03364.20(Polyketide_cyc:Polyketide cyclase / dehydrase and lipid transport)	sp|Q84MC7|PYL9_ARATH(Abscisic acid receptor PYL9 OS=Arabidopsis thaliana OX=3702 GN=PYL9 PE=1 SV=1)
AT1G01370	Histone superfamily protein	879	2.72	3.97	3.16	3.07	1.85	2.74	3.87	3.11	4.25	4.98	3.16	5.99	2.5533	3.2833	3.7433	4.71	NP_563627.1(Histone superfamily protein [Arabidopsis thaliana])	GO:0051321(biological_process:meiotic cell cycle); GO:0005634(cellular_component:nucleus); GO:0000786(cellular_component:nucleosome); GO:0034508(biological_process:centromere complex assembly); GO:0009567(biological_process:double fertilization forming a zygote and endosperm); GO:0031492(molecular_function:nucleosomal DNA binding); GO:0000785(cellular_component:chromatin); GO:0003677(molecular_fu…	K11253	H3		COG2036(B:Chromatin structure and dynamics)	COG2036(Core component of nucleosome. Nucleosomes wrap and compact DNA into chromatin, limiting DNA accessibility to the cellular machineries which require DNA as a template. Histones thereby play a central role in transcription regulation, DNA repair, DNA replication and chromosomal stability. DNA accessibility is regulated via a complex set of post-translational modifications of histones, also …	PF00125.24(Histone:Core histone H2A/H2B/H3/H4)	sp|Q8RVQ9|HTR12_ARATH(Histone H3-like centromeric protein HTR12 OS=Arabidopsis thaliana OX=3702 GN=HTR12 PE=1 SV=3)
AT1G01380	Homeodomain-like superfamily protein	568	0.17	0.92	0.32	0.59	1.23	0.95	1.47	0.15	0.45	0.6	1.07	0.58	0.9233	0.47	0.69	0.75	NP_171645.1(Homeodomain-like superfamily protein [Arabidopsis thaliana])	GO:0043565(molecular_function:sequence-specific DNA binding); GO:0044212(molecular_function:transcription regulatory region DNA binding); GO:0003700(molecular_function:transcription factor activity, sequence-specific DNA binding); GO:0005634(cellular_component:nucleus); GO:0030154(biological_process:cell differentiation); GO:0080147(biological_process:root hair cell development); GO:1900033(biolo…	K09422	MYBP		ENOG41104ZC(K:Transcription); ENOG410YUWZ(K:Transcription)	ENOG41104ZC(enhancer of try and cpc 1); ENOG410YUWZ(Transcription factor)	PF00249.31(Myb_DNA-binding:Myb-like DNA-binding domain)	sp|Q9LNI5|ETC1_ARATH(MYB-like transcription factor ETC1 OS=Arabidopsis thaliana OX=3702 GN=ETC1 PE=2 SV=1)
AT1G01390	UDP-Glycosyltransferase superfamily protein	1687	0.86	1.4	0.58	1.24	1.01	1	1.3	1.3	1.56	0.83	0.24	0.51	1.0833	0.9467	1.3867	0.5267	NP_001322773.1(UDP-Glycosyltransferase superfamily protein [Arabidopsis thaliana])	GO:0005783(cellular_component:endoplasmic reticulum); GO:0080043(molecular_function:quercetin 3-O-glucosyltransferase activity); GO:0080044(molecular_function:quercetin 7-O-glucosyltransferase activity); GO:0016758(molecular_function:transferase activity, transferring hexosyl groups); GO:0008194(molecular_function:UDP-glycosyltransferase activity); GO:0043231(cellular_component:intracellular memb…	K08237	E2.4.1.218		COG1819(K:Transcription)	COG1819(Transcription factor)	PF00201.18(UDPGT:UDP-glucoronosyl and UDP-glucosyl transferase)	sp|Q8W4C2|U72B2_ARATH(UDP-glycosyltransferase 72B2 OS=Arabidopsis thaliana OX=3702 GN=UGT72B2 PE=2 SV=1)
AT1G01400		1145	0	0	0.11	0	0	0	0	0	0	0	0.11	0	0	0.0367	0	0.0367	NP_171647.1(hypothetical protein AT1G01400 [Arabidopsis thaliana])
AT1G01410	pumilio 22	1086	0	0	0	0	0	0	0	0	0	0	0	0	0	0	0	0	NP_171648.1(pumilio 22 [Arabidopsis thaliana])	GO:0006417(biological_process:regulation of translation); GO:0005737(cellular_component:cytoplasm); GO:0003723(molecular_function:RNA binding)				COG5099(J:Translation, ribosomal structure and biogenesis)	COG5099(pumilio homolog)		sp|Q9LNI2|PUM22_ARATH(Putative pumilio homolog 22 OS=Arabidopsis thaliana OX=3702 GN=APUM22 PE=3 SV=1)
AT1G01420	UDP-glucosyl transferase 72B3	1520	11.03	9.98	12.41	5	4.18	4.72	2.62	3.02	3.12	4.5	6.16	9.93	4.6333	11.14	2.92	6.8633	NP_171649.1(UDP-glucosyl transferase 72B3 [Arabidopsis thaliana])	GO:0043231(cellular_component:intracellular membrane-bounded organelle); GO:0080043(molecular_function:quercetin 3-O-glucosyltransferase activity); GO:0080044(molecular_function:quercetin 7-O-glucosyltransferase activity); GO:0016758(molecular_function:transferase activity, transferring hexosyl groups); GO:0008194(molecular_function:UDP-glycosyltransferase activity); GO:0005783(cellular_component…	K08237	E2.4.1.218		COG1819(S:Function unknown)	COG1819(Transferase)	PF00201.18(UDPGT:UDP-glucoronosyl and UDP-glucosyl transferase)	sp|Q9LNI1|U72B3_ARATH(UDP-glycosyltransferase 72B3 OS=Arabidopsis thaliana OX=3702 GN=UGT72B3 PE=2 SV=1)
AT1G01430	TRICHOME BIREFRINGENCE-LIKE 25	1642	46.24	35.97	36.33	62.28	63.52	64.59	56.2	50.99	53.8	29.53	34.15	35.26	63.4633	39.5133	53.6633	32.98	NP_171650.2(TRICHOME BIREFRINGENCE-LIKE 25 [Arabidopsis thaliana])	GO:0005794(cellular_component:Golgi apparatus); GO:0016021(cellular_component:integral component of membrane); GO:0016740(molecular_function:transferase activity); GO:0016413(molecular_function:O-acetyltransferase activity)				ENOG410XSGA(S:Function unknown)	ENOG410XSGA(Transferase)	PF13839.6(PC-Esterase:GDSL/SGNH-like Acyl-Esterase family found in Pmr5 and Cas1p); PF14416.6(PMR5N:PMR5 N terminal Domain)	sp|Q84JH9|TBL25_ARATH(Protein trichome birefringence-like 25 OS=Arabidopsis thaliana OX=3702 GN=TBL25 PE=2 SV=1)
AT1G01440	Protein of unknown function (DUF3133)	2221	6.39	7.8	6.63	6.76	8.31	6.77	7.23	5.98	7.18	3.85	3.32	4.36	7.28	6.94	6.7967	3.8433	NP_171651.1(hypothetical protein (DUF3133) [Arabidopsis thaliana])					ENOG411081J(S:Function unknown)	ENOG411081J(Protein of unknown function (DUF3133))	PF11331.8(zinc_ribbon_12:Probable zinc-ribbon domain)	sp|O80462|XLG1_ARATH(Extra-large guanine nucleotide-binding protein 1 OS=Arabidopsis thaliana OX=3702 GN=XLG1 PE=1 SV=2)
AT1G01448	other RNA	2119	5	5.12	5.35	7.67	6.56	7.51	6.46	6.6	5.71	4.89	3.95	5.37	7.2467	5.1567	6.2567	4.7367	AAU05456.1(At1g01450 [Arabidopsis thaliana])	GO:0016021(cellular_component:integral component of membrane); GO:0004712(molecular_function:protein serine/threonine/tyrosine kinase activity); GO:0005524(molecular_function:ATP binding); GO:0004672(molecular_function:protein kinase activity)				COG0515(T:Signal transduction mechanisms)	COG0515(Serine Threonine protein kinase)		sp|P25848|PHY1_CERPU(Light-sensor Protein kinase OS=Ceratodon purpureus OX=3225 GN=PHY1 PE=3 SV=3)
AT1G01450	Protein kinase superfamily protein	1413	0.69	0.52	0.55	0.55	0.24	0.48	0.64	0.44	0.32	0.32	0.19	0.12	0.4233	0.5867	0.4667	0.21	CAA73313.1(hypothetical protein [Arabidopsis thaliana])	GO:0016021(cellular_component:integral component of membrane); GO:0004712(molecular_function:protein serine/threonine/tyrosine kinase activity); GO:0005524(molecular_function:ATP binding); GO:0004672(molecular_function:protein kinase activity)				COG0515(T:Signal transduction mechanisms)	COG0515(Serine Threonine protein kinase)	PF07714.17(Pkinase_Tyr:Protein tyrosine kinase); PF00069.25(Pkinase:Protein kinase domain)	sp|P25848|PHY1_CERPU(Light-sensor Protein kinase OS=Ceratodon purpureus OX=3225 GN=PHY1 PE=3 SV=3)
AT1G01453		1225	0.06	0.2	0.17	0	0	0	0	0	0	0.15	0	0.06	0	0.1433	0	0.07	AAF81305.1(Contains similarity to a photoreceptor from Ceratodon purpureus gb|Y10901 and contains an eukaryotic protein kinase PF|00069 domain. ESTs gb|N96753, gb|AI993724 come from this gene [Arabidopsis thaliana])	GO:0016021(cellular_component:integral component of membrane); GO:0005886(cellular_component:plasma membrane); GO:0005524(molecular_function:ATP binding); GO:0004672(molecular_function:protein kinase activity)				COG0515(T:Signal transduction mechanisms); ENOG411041F(U:Intracellular trafficking, secretion, and vesicular transport)	COG0515(Serine Threonine protein kinase); ENOG411041F(-)
AT1G01460	Phosphatidylinositol-4-phosphate 5-kinase, core	1452	0.22	0.28	0.04	0	0	0	0	0	0	0.25	0.08	0.2	0	0.18	0	0.1767	NP_171653.2(Phosphatidylinositol-4-phosphate 5-kinase, core [Arabidopsis thaliana])	GO:0016308(molecular_function:1-phosphatidylinositol-4-phosphate 5-kinase activity); GO:0016307(molecular_function:phosphatidylinositol phosphate kinase activity); GO:0005524(molecular_function:ATP binding)	K00889	PIP5K	map04070(Phosphatidylinositol signaling system); map04144(Endocytosis); map00562(Inositol phosphate metabolism)	COG5253(U:Intracellular trafficking, secretion, and vesicular transport)	COG5253(-)	PF01504.18(PIP5K:Phosphatidylinositol-4-phosphate 5-Kinase)	sp|Q9LMN1|PI5KA_ARATH(Phosphatidylinositol 4-phosphate 5-kinase 10 OS=Arabidopsis thaliana OX=3702 GN=PIP5K10 PE=2 SV=2)
AT1G01470	Late embryogenesis abundant protein	727	3152.09	3232.56	3124.37	74.43	95.87	70.95	62.77	49.61	55.17	1181.51	1258.95	1013.91	80.4167	3169.67	55.85	1151.46	NP_171654.1(Late embryogenesis abundant protein [Arabidopsis thaliana])	GO:0050832(biological_process:defense response to fungus); GO:0009269(biological_process:response to desiccation); GO:0005829(cellular_component:cytosol); GO:0009644(biological_process:response to high light intensity); GO:0009611(biological_process:response to wounding)				ENOG4111PUK(U:Intracellular trafficking, secretion, and vesicular transport)	ENOG4111PUK(-)	PF03168.13(LEA_2:Late embryogenesis abundant protein)	sp|O03983|LEA14_ARATH(Probable desiccation-related protein LEA14 OS=Arabidopsis thaliana OX=3702 GN=LEA14 PE=1 SV=1)
AT1G01471		216	0	0	0	0	0	0	0	0	0	0	0	0	0	0	0	0
AT1G01480	1-amino-cyclopropane-1-carboxylate synthase 2	1920	5.79	8.52	7.36	0.03	0	0	0.03	0	0	4.76	3.42	3.59	0.01	7.2233	0.01	3.9233	NP_171655.1(1-amino-cyclopropane-1-carboxylate synthase 2 [Arabidopsis thaliana])	GO:0016847(molecular_function:1-aminocyclopropane-1-carboxylate synthase activity); GO:0009835(biological_process:fruit ripening); GO:0003824(molecular_function:catalytic activity); GO:0009058(biological_process:biosynthetic process); GO:0030170(molecular_function:pyridoxal phosphate binding); GO:0009693(biological_process:ethylene biosynthetic process)	K20772	ACS1_2_6	map00270(Cysteine and methionine metabolism); map04016(MAPK signaling pathway - plant)	COG0436(U:Intracellular trafficking, secretion, and vesicular transport)	COG0436(-)	PF00155.21(Aminotran_1_2:Aminotransferase class I and II)	sp|Q06402|1A12_ARATH(1-aminocyclopropane-1-carboxylate synthase 2 OS=Arabidopsis thaliana OX=3702 GN=ACS2 PE=1 SV=1)
AT1G01490	Heavy metal transport/detoxification superfamily protein	1107	55.15	50.73	51.09	45.3	39.3	49.63	34.41	40.08	34.09	107.42	104.47	91.07	44.7433	52.3233	36.1933	100.987	NP_171656.1(Heavy metal transport/detoxification superfamily protein [Arabidopsis thaliana])	GO:0046872(molecular_function:metal ion binding); GO:0030001(biological_process:metal ion transport)				COG2608(S:Function unknown)	COG2608(heavy metal transport detoxification protein)	PF00403.26(HMA:Heavy-metal-associated domain)	sp|O03982|HIP39_ARATH(Heavy metal-associated isoprenylated plant protein 39 OS=Arabidopsis thaliana OX=3702 GN=HIPP39 PE=2 SV=1)
AT1G01500	Erythronate-4-phosphate dehydrogenase family protein	1461	23.61	24.36	28.69	20.02	17.81	17.09	16.28	17.97	19.33	23.06	23.95	25.76	18.3067	25.5533	17.86	24.2567	NP_563628.1(Erythronate-4-phosphate dehydrogenase family protein [Arabidopsis thaliana])	GO:0006520(biological_process:cellular amino acid metabolic process); GO:0048444(biological_process:floral organ morphogenesis); GO:0051287(molecular_function:NAD binding); GO:0034063(biological_process:stress granule assembly); GO:0000226(biological_process:microtubule cytoskeleton organization); GO:0003677(molecular_function:DNA binding); GO:0010482(biological_process:regulation of epidermal ce…				ENOG410YD6W(S:Function unknown); COG1052(S:Function unknown)	ENOG410YD6W(-); COG1052(-)		sp|Q8GUH2|Y1015_ARATH(Uncharacterized protein At1g01500 OS=Arabidopsis thaliana OX=3702 GN=At1g01500 PE=2 SV=1)
AT1G01510	NAD(P)-binding Rossmann-fold superfamily protein	2155	7.98	7.63	8.03	9.59	12.65	10.91	11.44	11.54	12.36	7.81	6.52	8.55	11.05	7.88	11.78	7.6267	CAA71175.1(putative dehydrogenase, partial [Arabidopsis thaliana])	GO:0006520(biological_process:cellular amino acid metabolic process); GO:0048444(biological_process:floral organ morphogenesis); GO:0051287(molecular_function:NAD binding); GO:0003677(molecular_function:DNA binding); GO:0034063(biological_process:stress granule assembly); GO:0000226(biological_process:microtubule cytoskeleton organization); GO:0009651(biological_process:response to salt stress); …				COG1052(S:Function unknown)	COG1052(-)	PF02826.19(2-Hacid_dh_C:D-isomer specific 2-hydroxyacid dehydrogenase, NAD binding domain)	sp|O23702|CTBP_ARATH(C-terminal binding protein AN OS=Arabidopsis thaliana OX=3702 GN=AN PE=1 SV=1)
AT1G01520	Homeodomain-like superfamily protein	864	1.39	1.75	1.78	1.21	0.61	0.75	0.72	1.1	0.79	0.96	0.7	0.73	0.8567	1.64	0.87	0.7967	NP_171659.1(Homeodomain-like superfamily protein [Arabidopsis thaliana])	GO:0006520(biological_process:cellular amino acid metabolic process); GO:0048444(biological_process:floral organ morphogenesis); GO:0051287(molecular_function:NAD binding); GO:0034063(biological_process:stress granule assembly); GO:0000226(biological_process:microtubule cytoskeleton organization); GO:0003677(molecular_function:DNA binding); GO:0009651(biological_process:response to salt stress); …				COG5269(C:Energy production and conversion); COG1052(C:Energy production and conversion); ENOG4111HV1(C:Energy production and conversion)	COG5269(Dehydrogenase); COG1052(Dehydrogenase); ENOG4111HV1(Dehydrogenase)	PF00249.31(Myb_DNA-binding:Myb-like DNA-binding domain)	sp|Q6R0H0|RVE3_ARATH(Protein REVEILLE 3 OS=Arabidopsis thaliana OX=3702 GN=RVE3 PE=2 SV=1)
AT1G01530	AGAMOUS-like 28	752	0	0	0	0	0	0	0	0	0	0	0	0	0	0	0	0	ABK28380.1(unknown, partial [Arabidopsis thaliana])	GO:0009911(biological_process:positive regulation of flower development); GO:0043565(molecular_function:sequence-specific DNA binding); GO:0044212(molecular_function:transcription regulatory region DNA binding); GO:0003700(molecular_function:transcription factor activity, sequence-specific DNA binding); GO:0008134(molecular_function:transcription factor binding); GO:0009658(biological_process:chl…	K09260	MEF2A		COG5068(K:Transcription)	COG5068(Transcription factor)	PF00319.18(SRF-TF:SRF-type transcription factor (DNA-binding and dimerisation domain))	sp|Q9LMM8|AGL28_ARATH(Agamous-like MADS-box protein AGL28 OS=Arabidopsis thaliana OX=3702 GN=AGL28 PE=2 SV=1)
AT1G01540	Protein kinase superfamily protein	1920	94.62	86.53	95.48	56.81	56.44	62.17	59.78	53.09	53.16	83.97	82.82	90.66	58.4733	92.21	55.3433	85.8167	NP_171661.1(Protein kinase superfamily protein [Arabidopsis thaliana])	GO:0006468(biological_process:protein phosphorylation); GO:0016021(cellular_component:integral component of membrane); GO:0004672(molecular_function:protein kinase activity); GO:0004675(molecular_function:transmembrane receptor protein serine/threonine kinase activity); GO:0004674(molecular_function:protein serine/threonine kinase activity); GO:0005886(cellular_component:plasma membrane); GO:0046…				COG0515(K:Transcription)	COG0515(Transcription factor)	PF00069.25(Pkinase:Protein kinase domain); PF07714.17(Pkinase_Tyr:Protein tyrosine kinase)	sp|Q3EDL4|Y1154_ARATH(Probable serine/threonine-protein kinase At1g01540 OS=Arabidopsis thaliana OX=3702 GN=At1g01540 PE=1 SV=2)
AT1G01550	Protein of unknown function (DUF793)	1460	135.52	134.61	132.69	65.54	68.18	69.89	54.91	54.75	57.04	101.63	98.21	95.21	67.87	134.273	55.5667	98.35	NP_563630.1(BPS1-like protein (DUF793) [Arabidopsis thaliana])	GO:0048367(biological_process:shoot system development); GO:0009793(biological_process:embryo development ending in seed dormancy); GO:0048364(biological_process:root development); GO:0005886(cellular_component:plasma membrane); GO:0009507(cellular_component:chloroplast)				ENOG410YDX5(S:Function unknown)	ENOG410YDX5(protein BPS1, chloroplastic-like)	PF05633.11(BPS1:Protein BYPASS1-related); PF03087.14(DUF241:Arabidopsis protein of unknown function); PF05055.12(DUF677:Protein of unknown function (DUF677))	sp|Q9LMM6|BPS1_ARATH(Protein BPS1, chloroplastic OS=Arabidopsis thaliana OX=3702 GN=BPS1 PE=2 SV=1)
AT1G01560	MAP kinase 11	1319	10.77	12.32	15	0.42	0.5	0.37	0.31	0.05	0.36	6.27	4.27	4.45	0.43	12.6967	0.24	4.9967	NP_001117210.1(MAP kinase 11 [Arabidopsis thaliana])	GO:0071244(biological_process:cellular response to carbon dioxide); GO:0016310(biological_process:phosphorylation); GO:0009651(biological_process:response to salt stress); GO:0035556(biological_process:intracellular signal transduction); GO:0005874(cellular_component:microtubule); GO:0005737(cellular_component:cytoplasm); GO:0009868(biological_process:jasmonic acid and ethylene-dependent systemic…	K20600;K04464	MPK4;MAPK7	map04016(MAPK signaling pathway - plant); map04626(Plant-pathogen interaction)	ENOG410XNY0(S:Function unknown)	ENOG410XNY0(protein BPS1, chloroplastic-like)	PF00069.25(Pkinase:Protein kinase domain); PF07714.17(Pkinase_Tyr:Protein tyrosine kinase); PF14531.6(Kinase-like:Kinase-like)	sp|Q9LMM5|MPK11_ARATH(Mitogen-activated protein kinase 11 OS=Arabidopsis thaliana OX=3702 GN=MPK11 PE=1 SV=1)
AT1G01570	Protein of unknown function (DUF604)	1437	3.7	3.06	2.83	0.2	0.98	0.46	1.03	0.54	0.4	1.72	2.15	0.94	0.5467	3.1967	0.6567	1.6033	NP_171663.1(transferring glycosyl group transferase (DUF604) [Arabidopsis thaliana])	GO:0008375(molecular_function:acetylglucosaminyltransferase activity); GO:0016740(molecular_function:transferase activity); GO:0016021(cellular_component:integral component of membrane); GO:0005783(cellular_component:endoplasmic reticulum)				ENOG410YRJG(T:Signal transduction mechanisms)	ENOG410YRJG(Mitogen-activated protein kinase)	PF04646.12(DUF604:Protein of unknown function, DUF604); PF02434.16(Fringe:Fringe-like)
AT1G01580	ferric reduction oxidase 2	2409	0.45	0.4	0.55	0.04	0.25	0.07	0.07	0.09	0.13	0.05	0.02	0.07	0.12	0.4667	0.0967	0.0467	NP_171664.1(ferric reduction oxidase 2 [Arabidopsis thaliana])	GO:0000293(molecular_function:ferric-chelate reductase activity); GO:0033215(biological_process:iron assimilation by reduction and transport); GO:0016021(cellular_component:integral component of membrane); GO:0009617(biological_process:response to bacterium); GO:0055072(biological_process:iron ion homeostasis); GO:0005886(cellular_component:plasma membrane); GO:0046872(molecular_function:metal io…	K00521	E1.16.1.7		ENOG410XNZY(T:Signal transduction mechanisms)	ENOG410XNZY(Mitogen-activated protein kinase)	PF08030.12(NAD_binding_6:Ferric reductase NAD binding domain); PF08022.12(FAD_binding_8:FAD-binding domain); PF01794.19(Ferric_reduct:Ferric reductase like transmembrane component); PF00175.21(NAD_binding_1:Oxidoreductase NAD-binding domain)	sp|P92949|FRO2_ARATH(Ferric reduction oxidase 2 OS=Arabidopsis thaliana OX=3702 GN=FRO2 PE=1 SV=2)
AT1G01590	ferric reduction oxidase 1	2115	0	0.03	0.05	0.05	0.03	0	0	0.03	0	0	0	0	0.0267	0.0267	0.01	0	NP_171665.1(ferric reduction oxidase 1 [Arabidopsis thaliana])	GO:0000293(molecular_function:ferric-chelate reductase activity); GO:0033215(biological_process:iron assimilation by reduction and transport); GO:0016021(cellular_component:integral component of membrane); GO:0005886(cellular_component:plasma membrane); GO:0046872(molecular_function:metal ion binding); GO:0055114(biological_process:oxidation-reduction process); GO:0016491(molecular_function:oxido…	K00521	E1.16.1.7		ENOG410XNZY(T:Signal transduction mechanisms)	ENOG410XNZY(Mitogen-activated protein kinase)	PF08030.12(NAD_binding_6:Ferric reductase NAD binding domain); PF08022.12(FAD_binding_8:FAD-binding domain); PF01794.19(Ferric_reduct:Ferric reductase like transmembrane component); PF00175.21(NAD_binding_1:Oxidoreductase NAD-binding domain)	sp|Q9LMM2|FRO1_ARATH(Probable ferric reduction oxidase 1 OS=Arabidopsis thaliana OX=3702 GN=FRO1 PE=2 SV=1)
AT1G01600	cytochrome P450, family 86, subfamily A, polypeptide 4	2163	6.04	3.27	5.29	0.1	0.13	0.05	0.02	0.03	0.07	1.2	1.37	1.07	0.0933	4.8667	0.04	1.2133	NP_171666.1(cytochrome P450, family 86, subfamily A, polypeptide 4 [Arabidopsis thaliana])	GO:0006631(biological_process:fatty acid metabolic process); GO:0070330(molecular_function:aromatase activity); GO:0020037(molecular_function:heme binding); GO:0016021(cellular_component:integral component of membrane); GO:0016705(molecular_function:oxidoreductase activity, acting on paired donors, with incorporation or reduction of molecular oxygen); GO:0004497(molecular_function:monooxygenase a…	K15398	CYP86A4S	map00073(Cutin, suberine and wax biosynthesis)	COG2124(Q:Secondary metabolites biosynthesis, transport and catabolism)	COG2124(Cytochrome p450)	PF00067.22(p450:Cytochrome P450)	sp|Q9LMM1|C86A4_ARATH(Cytochrome P450 86A4 OS=Arabidopsis thaliana OX=3702 GN=CYP86A4 PE=1 SV=1)
AT1G01610	glycerol-3-phosphate acyltransferase 4	1856	115.37	90.82	103.95	26.21	37.16	31.24	29.2	23.61	29.63	37.94	44.37	44.6	31.5367	103.38	27.48	42.3033	NP_171667.1(glycerol-3-phosphate acyltransferase 4 [Arabidopsis thaliana])	GO:0010143(biological_process:cutin biosynthetic process); GO:0016791(molecular_function:phosphatase activity); GO:0008654(biological_process:phospholipid biosynthetic process); GO:0016021(cellular_component:integral component of membrane); GO:0016020(cellular_component:membrane); GO:0102419(molecular_function:sn-2-glycerol-3-phosphate omega-OH-C22:0-CoA acyl transferase activity); GO:0090447(mol…	K13508	GPAT	map00564(Glycerophospholipid metabolism); map00561(Glycerolipid metabolism)	ENOG4111C4N(Q:Secondary metabolites biosynthesis, transport and catabolism)	ENOG4111C4N(Cytochrome p450)	PF12710.7(HAD:haloacid dehalogenase-like hydrolase); PF01553.21(Acyltransferase:Acyltransferase)	sp|Q9LMM0|GPAT4_ARATH(Glycerol-3-phosphate 2-O-acyltransferase 4 OS=Arabidopsis thaliana OX=3702 GN=GPAT4 PE=1 SV=1)
AT1G01620	plasma membrane intrinsic protein 1C	1308	438.04	433.44	392.89	194.99	311.59	235.92	247.12	205.2	220.07	162.04	190.27	118.62	247.5	421.457	224.13	156.977	NP_171668.1(plasma membrane intrinsic protein 1C [Arabidopsis thaliana])	GO:0005773(cellular_component:vacuole); GO:0016021(cellular_component:integral component of membrane); GO:0016020(cellular_component:membrane); GO:0015250(molecular_function:water channel activity); GO:0006833(biological_process:water transport); GO:0015267(molecular_function:channel activity); GO:0009414(biological_process:response to water deprivation); GO:0005886(cellular_component:plasma memb…	K09872	PIP		COG0580(G:Carbohydrate transport and metabolism)	COG0580(Channel that permits osmotically driven movement of water in both directions. It is involved in the osmoregulation and in the maintenance of cell turgor during volume expansion in rapidly growing cells. It mediates rapid entry or exit of water in response to abrupt changes in osmolarity (By similarity))	PF00230.20(MIP:Major intrinsic protein)	sp|Q08733|PIP13_ARATH(Aquaporin PIP1-3 OS=Arabidopsis thaliana OX=3702 GN=PIP1-3 PE=1 SV=1)
AT1G01630	Sec14p-like phosphatidylinositol transfer family protein	1203	62.11	52.16	57.03	54.77	64.64	70.7	62.77	51.51	56.02	22.6	32.09	26.8	63.37	57.1	56.7667	27.1633	NP_171669.1(Sec14p-like phosphatidylinositol transfer family protein [Arabidopsis thaliana])					ENOG410Y3Q0(G:Carbohydrate transport and metabolism)	ENOG410Y3Q0(Channel that permits osmotically driven movement of water in both directions. It is involved in the osmoregulation and in the maintenance of cell turgor during volume expansion in rapidly growing cells. It mediates rapid entry or exit of water in response to abrupt changes in osmolarity (By similarity))	PF00650.20(CRAL_TRIO:CRAL/TRIO domain); PF13716.6(CRAL_TRIO_2:Divergent CRAL/TRIO domain); PF03765.15(CRAL_TRIO_N:CRAL/TRIO, N-terminal domain)	sp|Q55CU8|PITC_DICDI(Phosphatidylinositol transfer protein 3 OS=Dictyostelium discoideum OX=44689 GN=pitC PE=2 SV=1)
AT1G01640	BTB/POZ domain-containing protein	918	0.57	1.73	0.97	0.52	0.51	0.63	0.3	0.54	0.38	0.93	0.82	1	0.5533	1.09	0.4067	0.9167	NP_171670.1(BTB/POZ domain-containing protein [Arabidopsis thaliana])	GO:0016567(biological_process:protein ubiquitination)	K10523	SPOP		ENOG410XQV8(S:Function unknown)	ENOG410XQV8(meprin and TRAF homology domain-containing protein MATH domain-containing protein)	PF00651.31(BTB:BTB/POZ domain)	sp|Q9LQ95|Y1164_ARATH(BTB/POZ domain-containing protein At1g01640 OS=Arabidopsis thaliana OX=3702 GN=At1g01640 PE=1 SV=1)
AT1G01650	SIGNAL PEPTIDE PEPTIDASE-LIKE 4	2140	46.07	47.59	47.48	5.59	7.78	6.43	6.05	5.68	6.98	81.18	70.82	64.54	6.6	47.0467	6.2367	72.18	NP_171671.2(SIGNAL PEPTIDE PEPTIDASE-LIKE 4 [Arabidopsis thaliana])	GO:0030660(cellular_component:Golgi-associated vesicle membrane); GO:0042500(molecular_function:aspartic endopeptidase activity, intramembrane cleaving); GO:0016021(cellular_component:integral component of membrane); GO:0033619(biological_process:membrane protein proteolysis); GO:0005765(cellular_component:lysosomal membrane); GO:0071556(cellular_component:integral component of lumenal side of en…	K09597	SPPL2B		ENOG410ZP52(S:Function unknown)	ENOG410ZP52(meprin and TRAF homology domain-containing protein MATH domain-containing protein)	PF04258.13(Peptidase_A22B:Signal peptide peptidase); PF02225.22(PA:PA domain)	sp|Q0WMJ8|SIPL4_ARATH(Signal peptide peptidase-like 4 OS=Arabidopsis thaliana OX=3702 GN=SPPL4 PE=2 SV=1)
AT1G01660	RING/U-box superfamily protein	1707	0.43	0.18	0.41	0.35	0.58	0.57	0.28	0.34	0.23	1.21	1.35	1.3	0.5	0.34	0.2833	1.2867	NP_171672.1(RING/U-box superfamily protein [Arabidopsis thaliana])	GO:0004842(molecular_function:ubiquitin-protein transferase activity)				ENOG410YNDS(O:Posttranslational modification, protein turnover, chaperones); COG0515(O:Posttranslational modification, protein turnover, chaperones)	ENOG410YNDS(Ubox); COG0515(Ubox)	PF04564.15(U-box:U-box domain)	sp|P0C6E7|PUB55_ARATH(Putative U-box domain-containing protein 55 OS=Arabidopsis thaliana OX=3702 GN=PUB55 PE=3 SV=1)
AT1G01670	RING/U-box superfamily protein	1411	0.76	0.74	0.94	0.77	0.71	0.26	0.93	0.72	0.45	0.47	0.99	0.46	0.58	0.8133	0.7	0.64	NP_171673.2(RING/U-box superfamily protein [Arabidopsis thaliana])	GO:0004842(molecular_function:ubiquitin-protein transferase activity)				ENOG4110821(O:Posttranslational modification, protein turnover, chaperones); ENOG410YNDS(O:Posttranslational modification, protein turnover, chaperones)	ENOG4110821(Ubox); ENOG410YNDS(Ubox)	PF04564.15(U-box:U-box domain)	sp|Q8GXQ7|PUB56_ARATH(U-box domain-containing protein 56 OS=Arabidopsis thaliana OX=3702 GN=PUB56 PE=2 SV=1)
AT1G01680	plant U-box 54	965	0.65	0.47	1.53	0.13	0.34	0.35	0.13	0.21	0.33	0.07	0.14	0.07	0.2733	0.8833	0.2233	0.0933	NP_171674.2(plant U-box 54 [Arabidopsis thaliana])	GO:0005737(cellular_component:cytoplasm); GO:0005634(cellular_component:nucleus); GO:0004842(molecular_function:ubiquitin-protein transferase activity)				ENOG410XV39(O:Posttranslational modification, protein turnover, chaperones)	ENOG410XV39(Ubox)	PF04564.15(U-box:U-box domain); PF00582.26(Usp:Universal stress protein family)	sp|Q9LQ92|PUB54_ARATH(U-box domain-containing protein 54 OS=Arabidopsis thaliana OX=3702 GN=PUB54 PE=2 SV=1)
AT1G01690	putative recombination initiation defects 3	1692	1.85	1.46	1.6	1.19	1.39	1.36	1.46	1.03	1.13	0.74	1.04	0.69	1.3133	1.6367	1.2067	0.8233	OAP15284.1(PRD3 [Arabidopsis thaliana])	GO:0009553(biological_process:embryo sac development); GO:0070192(biological_process:chromosome organization involved in meiotic cell cycle); GO:0009555(biological_process:pollen development); GO:0042138(biological_process:meiotic DNA double-strand break formation); GO:0005634(cellular_component:nucleus); GO:0048236(biological_process:plant-type sporogenesis); GO:0051026(biological_process:chiasm…				ENOG410YM0G(S:Function unknown); ENOG410Y1JN(S:Function unknown)	ENOG410YM0G(-); ENOG410Y1JN(C2 domain)		sp|Q75RY2|PAIR1_ORYSJ(Protein PAIR1 OS=Oryza sativa subsp. japonica OX=39947 GN=PAIR1 PE=1 SV=1)
AT1G01695	Phosphatidylinositol N-acetyglucosaminlytransferase subunit P-related	1302	0.25	0.5	0.14	0.67	0.18	0.33	0.27	0.42	0.09	0	0.33	0.09	0.3933	0.2967	0.26	0.14	NP_001117211.1(Phosphatidylinositol N-acetyglucosaminlytransferase subunit P-like protein [Arabidopsis thaliana])	GO:0016740(molecular_function:transferase activity); GO:0048236(biological_process:plant-type sporogenesis); GO:0070192(biological_process:chromosome organization involved in meiotic cell cycle)				ENOG41106WV(S:Function unknown); ENOG410YM0G(S:Function unknown); ENOG410YE0M(S:Function unknown)	ENOG41106WV(-); ENOG410YM0G(-); ENOG410YE0M(expressed protein)	PF14309.6(DUF4378:Domain of unknown function (DUF4378))
AT1G01700	RHO guanyl-nucleotide exchange factor 2	1458	0.86	0.5	0.71	0.48	0.24	0.41	0.91	0.82	0.78	0.87	1.14	0.66	0.3767	0.69	0.8367	0.89	NP_171676.1(RHO guanyl-nucleotide exchange factor 2 [Arabidopsis thaliana])	GO:0005089(molecular_function:Rho guanyl-nucleotide exchange factor activity)				ENOG410Y9NY(S:Function unknown)	ENOG410Y9NY(expressed protein)	PF03759.13(PRONE:PRONE (Plant-specific Rop nucleotide exchanger))	sp|Q9LQ89|ROGF2_ARATH(Rop guanine nucleotide exchange factor 2 OS=Arabidopsis thaliana OX=3702 GN=ROPGEF2 PE=1 SV=2)
AT1G01710	Acyl-CoA thioesterase family protein	2492	13.26	12.32	11.88	11.81	12.05	11.91	11.66	12.72	12.24	18.43	17.02	17.95	11.9233	12.4867	12.2067	17.8	NP_563632.2(acyl-CoA thioesterase II [Arabidopsis thaliana])	GO:0009062(biological_process:fatty acid catabolic process); GO:0005829(cellular_component:cytosol); GO:0006637(biological_process:acyl-CoA metabolic process); GO:0047617(molecular_function:acyl-CoA hydrolase activity); GO:0005777(cellular_component:peroxisome)	K01068	ACOT1_2_4	map01040(Biosynthesis of unsaturated fatty acids); map00062(Fatty acid elongation)	COG1946(S:Function unknown)	COG1946(rop guanine nucleotide exchange factor)	PF13622.6(4HBT_3:Thioesterase-like superfamily); PF02551.15(Acyl_CoA_thio:Acyl-CoA thioesterase); PF00027.29(cNMP_binding:Cyclic nucleotide-binding domain)	sp|P58137|ACOT8_MOUSE(Acyl-coenzyme A thioesterase 8 OS=Mus musculus OX=10090 GN=Acot8 PE=1 SV=1)
AT1G01720	NAC (No Apical Meristem) domain transcriptional regulator superfamily protein	1316	177.3	164.97	237.89	8.56	5.1	6.85	6.55	4.27	6.28	205	155.59	134.18	6.8367	193.387	5.7	164.923	NP_171677.1(NAC (No Apical Meristem) domain transcriptional regulator superfamily protein [Arabidopsis thaliana])	GO:0006355(biological_process:regulation of transcription, DNA-templated); GO:0003700(molecular_function:transcription factor activity, sequence-specific DNA binding); GO:0005634(cellular_component:nucleus); GO:0009611(biological_process:response to wounding); GO:0019900(molecular_function:kinase binding); GO:0003677(molecular_function:DNA binding); GO:0009788(biological_process:negative regulati…				ENOG410YE96(S:Function unknown)	ENOG410YE96(Nac domain-containing protein)	PF02365.15(NAM:No apical meristem (NAM) protein)	sp|Q39013|NAC2_ARATH(NAC domain-containing protein 2 OS=Arabidopsis thaliana OX=3702 GN=NAC002 PE=1 SV=2)
AT1G01725		453	16.93	11.07	19.17	14.28	8.96	15.87	9.36	14.51	17.24	24.92	18.78	21.47	13.0367	15.7233	13.7033	21.7233	NP_563633.1(adenylosuccinate synthetase [Arabidopsis thaliana])	GO:0005739(cellular_component:mitochondrion)				ENOG410Z10A(S:Function unknown)	ENOG410Z10A(-)
AT1G01730		910	34.95	35.51	29.3	13.53	13.17	14.01	12.69	11.95	13.58	31.43	29.19	24.59	13.57	33.2533	12.74	28.4033	NP_563634.1(hypothetical protein AT1G01730 [Arabidopsis thaliana])	GO:0003779(molecular_function:actin binding); GO:0030042(biological_process:actin filament depolymerization); GO:0015629(cellular_component:actin cytoskeleton)				ENOG410Z0PJ(S:Function unknown)	ENOG410Z0PJ(-)
AT1G01740	Protein kinase protein with tetratricopeptide repeat domain	1648	2.27	1.9	1.83	4.39	3.27	3.96	3.3	3.43	3.49	2.19	1.76	2.46	3.8733	2	3.4067	2.1367	NP_171679.1(kinase with tetratricopeptide repeat domain-containing protein [Arabidopsis thaliana])	GO:0004674(molecular_function:protein serine/threonine kinase activity); GO:0005886(cellular_component:plasma membrane); GO:0009742(biological_process:brassinosteroid mediated signaling pathway); GO:0005524(molecular_function:ATP binding); GO:0004672(molecular_function:protein kinase activity)	K14500	BSK	map04075(Plant hormone signal transduction)	ENOG410XQTV(T:Signal transduction mechanisms)	ENOG410XQTV(serine threonine-protein kinase)	PF07714.17(Pkinase_Tyr:Protein tyrosine kinase); PF00069.25(Pkinase:Protein kinase domain)	sp|F4HU55|BSK4_ARATH(Serine/threonine-protein kinase BSK4 OS=Arabidopsis thaliana OX=3702 GN=BSK4 PE=1 SV=1)
AT1G01750	actin depolymerizing factor 11	769	0.62	0.83	1.51	0.63	0.54	0.54	0.26	0	0.43	0.85	0.98	0.71	0.57	0.9867	0.23	0.8467	NP_171680.1(actin depolymerizing factor 11 [Arabidopsis thaliana])	GO:0003779(molecular_function:actin binding); GO:0005737(cellular_component:cytoplasm); GO:0030042(biological_process:actin filament depolymerization); GO:0015629(cellular_component:actin cytoskeleton)	K05765	CFL		ENOG41122P5(T:Signal transduction mechanisms)	ENOG41122P5(serine threonine-protein kinase)	PF00241.20(Cofilin_ADF:Cofilin/tropomyosin-type actin-binding protein)	sp|Q9LQ81|ADF10_ARATH(Actin-depolymerizing factor 10 OS=Arabidopsis thaliana OX=3702 GN=ADF10 PE=2 SV=1)
AT1G01760	adenosine deaminases;RNA binding;RNA binding;adenosine deaminases	1312	0.14	0.41	0.26	0.04	0	0.59	0.26	0.84	0	0.5	0	0.11	0.21	0.27	0.3667	0.2033	NP_001322030.1(denosine deaminases acting on tRNA [Arabidopsis thaliana])	GO:0004000(molecular_function:adenosine deaminase activity); GO:0008251(molecular_function:tRNA-specific adenosine deaminase activity); GO:0003723(molecular_function:RNA binding); GO:0006400(biological_process:tRNA modification); GO:0046872(molecular_function:metal ion binding); GO:0005634(cellular_component:nucleus); GO:0006396(biological_process:RNA processing); GO:0042803(molecular_function:pr…	K15440	TAD1, ADAT1		ENOG410XT0Z(S:Function unknown)	ENOG410XT0Z(adenosine deaminase)	PF02137.18(A_deamin:Adenosine-deaminase (editase) domain)	sp|F4HU58|TAD1_ARATH(tRNA-specific adenosine deaminase TAD1 OS=Arabidopsis thaliana OX=3702 GN=TAD1 PE=1 SV=1)
AT1G01770		2362	6.64	6.29	6.23	11.3	10.22	11.15	11.69	11.93	11.37	9.21	6.94	7.86	10.89	6.3867	11.6633	8.0033	NP_171682.2(propionyl-CoA carboxylase [Arabidopsis thaliana])					ENOG410XP3U(S:Function unknown)	ENOG410XP3U(Protein of unknown function (DUF1446))	PF07287.11(AtuA:Acyclic terpene utilisation family protein AtuA)
AT1G01780	GATA type zinc finger transcription factor family protein	939	8.14	9.31	9.63	19.46	12.25	14.64	14	16.81	14.07	15.71	14.41	12.25	15.45	9.0267	14.96	14.1233	AAF78411.1(Contains similarity to mRNA for transcription factor L2 from Arabidopsis thaliana gb|X91398. It contains LIM domain containing proteins PF|00412. ESTs gb|T13084 and gb|T42925 come from this gene [Arabidopsis thaliana])	GO:0005737(cellular_component:cytoplasm); GO:0015629(cellular_component:actin cytoskeleton); GO:0051017(biological_process:actin filament bundle assembly); GO:0051015(molecular_function:actin filament binding); GO:0005886(cellular_component:plasma membrane); GO:0046872(molecular_function:metal ion binding)				COG5069(S:Function unknown)	COG5069(Protein of unknown function (DUF1446))	PF00412.22(LIM:LIM domain)	sp|Q1ECF5|PLI2B_ARATH(LIM domain-containing protein PLIM2b OS=Arabidopsis thaliana OX=3702 GN=PLIM2B PE=1 SV=1)
AT1G01790	K+ efflux antiporter 1	3892	34.48	39.09	36.46	43.42	55.94	46.28	52.88	52.07	51.64	36.48	32.86	35.21	48.5467	36.6767	52.1967	34.85	NP_171684.2(K+ efflux antiporter 1 [Arabidopsis thaliana])	GO:0031969(cellular_component:chloroplast membrane); GO:0009941(cellular_component:chloroplast envelope); GO:0006813(biological_process:potassium ion transport); GO:0016021(cellular_component:integral component of membrane); GO:0016020(cellular_component:membrane); GO:0015299(molecular_function:solute:proton antiporter activity); GO:0009658(biological_process:chloroplast organization); GO:0010109…				COG1226(S:Function unknown)	COG1226(Protein of unknown function (DUF1446))	PF00999.21(Na_H_Exchanger:Sodium/hydrogen exchanger family); PF02254.18(TrkA_N:TrkA-N domain)	sp|Q9ZTZ7|KEA1_ARATH(K(+) efflux antiporter 1, chloroplastic OS=Arabidopsis thaliana OX=3702 GN=KEA1 PE=1 SV=2)
AT1G01800	NAD(P)-binding Rossmann-fold superfamily protein	1094	49.91	51.11	50.01	42.08	39.68	44.19	35.07	33.12	36.67	38.62	39.35	42.54	41.9833	50.3433	34.9533	40.17	NP_563635.1(NAD(P)-binding Rossmann-fold superfamily protein [Arabidopsis thaliana])	GO:0009505(cellular_component:plant-type cell wall); GO:0055114(biological_process:oxidation-reduction process)	K15095	E1.1.1.208	map00902(Monoterpenoid biosynthesis)	COG1028(P:Inorganic ion transport and metabolism)	COG1028(PotAssium voltage-gated channel)	PF00106.25(adh_short:short chain dehydrogenase); PF13561.6(adh_short_C2:Enoyl-(Acyl carrier protein) reductase); PF08659.10(KR:KR domain); PF01370.21(Epimerase:NAD dependent epimerase/dehydratase family)	sp|Q9M2E2|SDR1_ARATH((+)-neomenthol dehydrogenase OS=Arabidopsis thaliana OX=3702 GN=SDR1 PE=1 SV=1)
AT1G01810		639	0.94	0.67	0.05	0	0	0	0	0.45	0.71	0.75	1.03	1.88	0	0.5533	0.3867	1.22	NP_171686.1(hypothetical protein AT1G01810 [Arabidopsis thaliana])
AT1G01820	peroxin 11c	1048	45.17	47.22	43.74	55.28	48.73	52.21	50.65	48.33	50.99	47.11	48.38	44.84	52.0733	45.3767	49.99	46.7767	NP_563636.1(peroxin 11c [Arabidopsis thaliana])	GO:0005779(cellular_component:integral component of peroxisomal membrane); GO:0005778(cellular_component:peroxisomal membrane); GO:0016559(biological_process:peroxisome fission); GO:0044375(biological_process:regulation of peroxisome size); GO:0005777(cellular_component:peroxisome); GO:0000179(molecular_function:rRNA (adenine-N6,N6-)-dimethyltransferase activity); GO:0007031(biological_process:pe…				ENOG4111NS6(S:Function unknown); COG0030(S:Function unknown)	ENOG4111NS6(Dehydrogenase reductase); COG0030(Dehydrogenase reductase)	PF05648.14(PEX11:Peroxisomal biogenesis factor 11 (PEX11))	sp|Q9LQ73|PX11C_ARATH(Peroxisomal membrane protein 11C OS=Arabidopsis thaliana OX=3702 GN=PEX11C PE=1 SV=1)
AT1G01830	ARM repeat superfamily protein	2139	9.73	5.56	7.37	7.38	4.87	9.74	2.79	3.55	4.26	4.21	3.91	4.68	7.33	7.5533	3.5333	4.2667	NP_563637.1(ARM repeat superfamily protein [Arabidopsis thaliana])					ENOG410XRTN(S:Function unknown)	ENOG410XRTN(U-box domain-containing protein)	PF00514.23(Arm:Armadillo/beta-catenin-like repeat); PF13646.6(HEAT_2:HEAT repeats)
AT1G01840		822	0.51	0.79	0.9	0.96	1.63	2.83	1.71	2.54	2.71	0.62	0.54	0.87	1.8067	0.7333	2.32	0.6767	NP_563638.1(AP2-like ethylene-responsive transcription factor SNZ [Arabidopsis thaliana])					ENOG41118M5(S:Function unknown)	ENOG41118M5(-)
AT1G01860	Ribosomal RNA adenine dimethylase family protein	1350	5.45	5.56	6.63	17.24	12.22	15.65	17.4	17.88	17.96	8.29	8.31	10.54	15.0367	5.88	17.7467	9.0467	NP_171690.1(Ribosomal RNA adenine dimethylase family protein [Arabidopsis thaliana])	GO:0005779(cellular_component:integral component of peroxisomal membrane); GO:0000179(molecular_function:rRNA (adenine-N6,N6-)-dimethyltransferase activity); GO:0016559(biological_process:peroxisome fission); GO:0016422(molecular_function:mRNA (2'-O-methyladenosine-N6-)-methyltransferase activity); GO:0003723(molecular_function:RNA binding); GO:0031167(biological_process:rRNA methylation); GO:000…				COG0030(S:Function unknown)	COG0030(-)	PF00398.20(RrnaAD:Ribosomal RNA adenine dimethylase); PF13649.6(Methyltransf_25:Methyltransferase domain); PF13489.6(Methyltransf_23:Methyltransferase domain); PF08241.12(Methyltransf_11:Methyltransferase domain)	sp|O65090|DIM1C_ARATH(Ribosomal RNA small subunit methyltransferase, chloroplastic OS=Arabidopsis thaliana OX=3702 GN=PFC1 PE=2 SV=1)
AT1G01870	pre-tRNA	73	0	0	0	0	0	0	0	0	0	0	0	0	0	0	0	0
AT1G01880	5'-3' exonuclease family protein	1996	0.83	0.68	0.82	0.16	0.3	0.31	0.43	0.45	0.36	0.46	0.37	0.78	0.2567	0.7767	0.4133	0.5367	NP_171691.2(5'-3' exonuclease family protein [Arabidopsis thaliana])	GO:0004527(molecular_function:exonuclease activity); GO:0009555(biological_process:pollen development); GO:0006281(biological_process:DNA repair); GO:0004518(molecular_function:nuclease activity); GO:0005634(cellular_component:nucleus); GO:0017108(molecular_function:5'-flap endonuclease activity); GO:0048256(molecular_function:flap endonuclease activity); GO:0003677(molecular_function:DNA binding…	K15338	GEN1, GEN		COG0258(J:Translation, ribosomal structure and biogenesis)	COG0258(Specifically dimethylates two adjacent adenosines (A1518 and A1519) in the loop of a conserved hairpin near the 3'-end of 16S rRNA in the 30S particle. May play a critical role in biogenesis of 30S subunits (By similarity))	PF00867.18(XPG_I:XPG I-region); PF00752.17(XPG_N:XPG N-terminal domain)	sp|Q9LPD2|GENL1_ARATH(Flap endonuclease GEN-like 1 OS=Arabidopsis thaliana OX=3702 GN=GEN1 PE=3 SV=3)
AT1G01890	pre-tRNA	73	0	0	0	0	0	0	0	0	0	0	0	0	0	0	0	0
AT1G01900	subtilase family protein	2460	10.81	10.71	10.64	0.64	1.35	0.45	1.31	0.67	1.6	1.54	1.18	1.45	0.8133	10.72	1.1933	1.39	NP_563639.2(subtilase family protein [Arabidopsis thaliana])	GO:0005618(cellular_component:cell wall); GO:0004252(molecular_function:serine-type endopeptidase activity); GO:0006508(biological_process:proteolysis); GO:0031012(cellular_component:extracellular matrix)				COG1404(L:Replication, recombination and repair)	COG1404(Structure-specific nuclease with 5'-flap endonuclease and 5'-3' exonuclease activities involved in DNA replication and repair. During DNA replication, cleaves the 5'-overhanging flap structure that is generated by displacement synthesis when DNA polymerase encounters the 5'-end of a downstream Okazaki fragment. It enters the flap from the 5'-end and then tracks to cleave the flap base, le…	PF00082.22(Peptidase_S8:Subtilase family); PF17766.1(fn3_6:Fibronectin type-III domain); PF02225.22(PA:PA domain); PF05922.16(Inhibitor_I9:Peptidase inhibitor I9)	sp|Q84WS0|SBT11_ARATH(Subtilisin-like protease SBT1.1 OS=Arabidopsis thaliana OX=3702 GN=SBTI1.1 PE=1 SV=1)
AT1G01910	P-loop containing nucleoside triphosphate hydrolases superfamily protein	1513	36.28	34.01	28.96	29.17	31.94	34.03	35.39	33.82	34.81	36.69	36.75	37.55	31.7133	33.0833	34.6733	36.9967	NP_563640.1(P-loop containing nucleoside triphosphate hydrolases superfamily protein [Arabidopsis thaliana])	GO:0045048(biological_process:protein insertion into ER membrane); GO:0048767(biological_process:root hair elongation); GO:0005783(cellular_component:endoplasmic reticulum); GO:0071816(biological_process:tail-anchored membrane protein insertion into ER membrane); GO:0005829(cellular_component:cytosol); GO:0006620(biological_process:posttranslational protein targeting to membrane); GO:0043621(mole…	K01551	arsA, ASNA1, GET3		COG0003(L:Replication, recombination and repair)	COG0003(Structure-specific nuclease with 5'-flap endonuclease and 5'-3' exonuclease activities involved in DNA replication and repair. During DNA replication, cleaves the 5'-overhanging flap structure that is generated by displacement synthesis when DNA polymerase encounters the 5'-end of a downstream Okazaki fragment. It enters the flap from the 5'-end and then tracks to cleave the flap base, le…	PF02374.15(ArsA_ATPase:Anion-transporting ATPase); PF01656.23(CbiA:CobQ/CobB/MinD/ParA nucleotide binding domain); PF13614.6(AAA_31:AAA domain); PF10609.9(ParA:NUBPL iron-transfer P-loop NTPase); PF06564.12(CBP_BcsQ:Cellulose biosynthesis protein BcsQ); PF00142.18(Fer4_NifH:4Fe-4S iron sulfur cluster binding proteins, NifH/frxC family)	sp|A8IXB8|ASNA2_CHLRE(ATPase ARSA2 OS=Chlamydomonas reinhardtii OX=3055 GN=ARSA2 PE=1 SV=2)
AT1G01920	SET domain-containing protein	1873	12.43	11.13	10.77	4.61	3.42	3.61	4.4	4.69	3.94	11.94	10.76	14.41	3.88	11.4433	4.3433	12.37	NP_171694.3(SET domain-containing protein [Arabidopsis thaliana])	GO:0018026(biological_process:peptidyl-lysine monomethylation); GO:0016279(molecular_function:protein-lysine N-methyltransferase activity)				ENOG4111GHZ(S:Function unknown)	ENOG4111GHZ(SET domain-containing protein)	PF00856.28(SET:SET domain)	sp|O74738|SET10_SCHPO(Ribosomal lysine N-methyltransferase set10 OS=Schizosaccharomyces pombe (strain 972 / ATCC 24843) OX=284812 GN=set10 PE=3 SV=1)
AT1G01930	zinc finger protein-related	1999	8.44	8.7	10.49	7.25	7.15	7.22	7.36	6.98	7.48	9.59	7.02	9.33	7.2067	9.21	7.2733	8.6467	NP_563641.1(zinc finger protein-like protein [Arabidopsis thaliana])	GO:0036266(cellular_component:Cdc48p-Npl4p-Vms1p AAA ATPase complex); GO:0071630(biological_process:nucleus-associated proteasomal ubiquitin-dependent protein catabolic process); GO:0072671(biological_process:mitochondria-associated ubiquitin-dependent protein catabolic process); GO:0003676(molecular_function:nucleic acid binding); GO:0030433(biological_process:ER-associated ubiquitin-dependent p…				ENOG410XQAG(S:Function unknown)	ENOG410XQAG(Ankyrin repeat and zinc finger domain containing 1)	PF18826.1(bVLRF1:bacteroidetes VLRF1 release factor)	sp|Q58CQ5|ANKZ1_BOVIN(Ankyrin repeat and zinc finger domain-containing protein 1 OS=Bos taurus OX=9913 GN=ANKZF1 PE=2 SV=2)
AT1G01940	Cyclophilin-like peptidyl-prolyl cis-trans isomerase family protein	736	17.11	15.86	16.51	10.35	10.6	8.41	10.67	11.82	11.58	18.23	20.12	16.44	9.7867	16.4933	11.3567	18.2633	NP_171696.2(Cyclophilin-like peptidyl-prolyl cis-trans isomerase family protein [Arabidopsis thaliana])	GO:0005737(cellular_component:cytoplasm); GO:0000413(biological_process:protein peptidyl-prolyl isomerization); GO:0006457(biological_process:protein folding); GO:0003755(molecular_function:peptidyl-prolyl cis-trans isomerase activity)	K12734	PPIL3		COG0652(S:Function unknown)	COG0652(Ankyrin repeat and zinc finger domain containing 1)	PF00160.21(Pro_isomerase:Cyclophilin type peptidyl-prolyl cis-trans isomerase/CLD)	sp|Q9LPC7|CP18A_ARATH(Peptidyl-prolyl cis-trans isomerase CYP18-1 OS=Arabidopsis thaliana OX=3702 GN=CYP18-1 PE=2 SV=1)
AT1G01950	armadillo repeat kinesin 2	3058	6.79	7.27	8.34	4.55	4.73	4.51	5.13	3.82	4.42	6.16	5.7	5.7	4.5967	7.4667	4.4567	5.8533	NP_001154301.1(armadillo repeat kinesin 2 [Arabidopsis thaliana])	GO:0005737(cellular_component:cytoplasm); GO:0008017(molecular_function:microtubule binding); GO:0007018(biological_process:microtubule-based movement); GO:0048364(biological_process:root development); GO:0005524(molecular_function:ATP binding); GO:0016887(molecular_function:ATPase activity); GO:0005871(cellular_component:kinesin complex); GO:0032886(biological_process:regulation of microtubule-b…				COG5059(Z:Cytoskeleton)	COG5059(Kinesin family member)	PF00225.23(Kinesin:Kinesin motor domain); PF16796.5(Microtub_bd:Microtubule binding); PF00514.23(Arm:Armadillo/beta-catenin-like repeat); PF13646.6(HEAT_2:HEAT repeats); PF04826.13(Arm_2:Armadillo-like)	sp|Q9LPC6|KINUB_ARATH(Kinesin-like protein KIN-UB OS=Arabidopsis thaliana OX=3702 GN=KINUB PE=1 SV=2)
AT1G01960	SEC7-like guanine nucleotide exchange family protein	5495	12.49	11.8	12.72	11.13	15.17	12.43	13.31	12.33	12.6	9.71	9.05	10.8	12.91	12.3367	12.7467	9.8533	NP_171698.1(SEC7-like guanine nucleotide exchange family protein [Arabidopsis thaliana])	GO:0009561(biological_process:megagametogenesis); GO:0016192(biological_process:vesicle-mediated transport); GO:0005829(cellular_component:cytosol); GO:0005802(cellular_component:trans-Golgi network); GO:0005086(molecular_function:ARF guanyl-nucleotide exchange factor activity); GO:0032588(cellular_component:trans-Golgi network membrane); GO:0015031(biological_process:protein transport); GO:00320…	K18442	ARFGEF, BIG	map04144(Endocytosis)	COG5307(Z:Cytoskeleton)	COG5307(Kinesin family member)	PF01369.20(Sec7:Sec7 domain); PF16213.5(DCB:Dimerisation and cyclophilin-binding domain of Mon2); PF12783.7(Sec7_N:Guanine nucleotide exchange factor in Golgi transport N-terminal); PF09324.10(DUF1981:Domain of unknown function (DUF1981)); PF16206.5(Mon2_C:C-terminal region of Mon2 protein)	sp|Q9LPC5|BIG3_ARATH(Brefeldin A-inhibited guanine nucleotide-exchange protein 3 OS=Arabidopsis thaliana OX=3702 GN=BIG3 PE=1 SV=1)
AT1G01970	Tetratricopeptide repeat (TPR)-like superfamily protein	1649	15.18	14.89	16.35	31.53	24.34	26.07	32.61	33.53	31.73	19.11	21.26	23.9	27.3133	15.4733	32.6233	21.4233	NP_171699.1(Tetratricopeptide repeat (TPR)-like superfamily protein [Arabidopsis thaliana])					ENOG410Z7Z7(Z:Cytoskeleton)	ENOG410Z7Z7(Kinesin family member)	PF01535.20(PPR:PPR repeat); PF13041.6(PPR_2:PPR repeat family); PF13812.6(PPR_3:Pentatricopeptide repeat domain); PF17177.4(PPR_long:Pentacotripeptide-repeat region of PRORP)	sp|Q9LPC4|PPR1_ARATH(Pentatricopeptide repeat-containing protein At1g01970 OS=Arabidopsis thaliana OX=3702 GN=At1g01970 PE=2 SV=1)
AT1G01980	FAD-binding Berberine family protein	1828	0.13	0.03	0.03	0	0	0	0	0	0	0	0	0	0	0.0633	0	0	NP_171700.1(FAD-binding Berberine family protein [Arabidopsis thaliana])	GO:0005794(cellular_component:Golgi apparatus); GO:0005576(cellular_component:extracellular region); GO:0005886(cellular_component:plasma membrane); GO:0016899(molecular_function:oxidoreductase activity, acting on the CH-OH group of donors, oxygen as acceptor); GO:0009505(cellular_component:plant-type cell wall); GO:0071949(molecular_function:FAD binding); GO:0016491(molecular_function:oxidoreduc…				COG0277(Z:Cytoskeleton)	COG0277(Kinesin family member)	PF08031.12(BBE:Berberine and berberine like); PF01565.23(FAD_binding_4:FAD binding domain)	sp|Q9LPC3|BBE1_ARATH(Berberine bridge enzyme-like 1 OS=Arabidopsis thaliana OX=3702 GN=SEC1A PE=2 SV=1)
AT1G01990		1176	15.38	17.17	17.16	14.69	12.21	12.53	13.65	13.69	12.89	19.88	16.88	22.17	13.1433	16.57	13.41	19.6433	NP_563642.1(hypothetical protein AT1G01990 [Arabidopsis thaliana])	GO:0016021(cellular_component:integral component of membrane)				ENOG41104KE(S:Function unknown)	ENOG41104KE(-)
AT1G02000	UDP-D-glucuronate 4-epimerase 2	1781	12.89	12.79	15.32	5.53	6.46	5.62	6.33	5	5.65	12.89	13.64	12.28	5.87	13.6667	5.66	12.9367	NP_171702.1(UDP-D-glucuronate 4-epimerase 2 [Arabidopsis thaliana])	GO:0050662(molecular_function:coenzyme binding); GO:0005975(biological_process:carbohydrate metabolic process); GO:0050378(molecular_function:UDP-glucuronate 4-epimerase activity); GO:0016021(cellular_component:integral component of membrane); GO:0016020(cellular_component:membrane); GO:0003824(molecular_function:catalytic activity); GO:0032580(cellular_component:Golgi cisterna membrane)	K08679	E5.1.3.6	map00520(Amino sugar and nucleotide sugar metabolism)	COG0451(M:Cell wall/membrane/envelope biogenesis)	COG0451(Nad-dependent epimerase dehydratase)	PF01370.21(Epimerase:NAD dependent epimerase/dehydratase family); PF16363.5(GDP_Man_Dehyd:GDP-mannose 4,6 dehydratase); PF01073.19(3Beta_HSD:3-beta hydroxysteroid dehydrogenase/isomerase family); PF04321.17(RmlD_sub_bind:RmlD substrate binding domain); PF02719.15(Polysacc_synt_2:Polysaccharide biosynthesis protein); PF07993.12(NAD_binding_4:Male sterility protein)	sp|Q9LPC1|GAE2_ARATH(UDP-glucuronate 4-epimerase 2 OS=Arabidopsis thaliana OX=3702 GN=GAE2 PE=2 SV=1)
AT1G02010	secretory 1A	2460	7.05	6.13	7.88	9.03	6.25	8.72	6.47	6.69	6.71	7.72	6.94	8.58	8	7.02	6.6233	7.7467	NP_563643.4(secretory 1A [Arabidopsis thaliana])	GO:0015031(biological_process:protein transport); GO:0006904(biological_process:vesicle docking involved in exocytosis); GO:0016021(cellular_component:integral component of membrane)	K15292	STXBP1, MUNC18-1		COG5158(M:Cell wall/membrane/envelope biogenesis)	COG5158(Nad-dependent epimerase dehydratase)	PF00995.23(Sec1:Sec1 family)	sp|Q9C5P7|SEC1A_ARATH(Protein transport Sec1a OS=Arabidopsis thaliana OX=3702 GN=SEC1A PE=2 SV=3)
AT1G02020	nitroreductase family protein	2258	7.93	8.98	7.33	6.79	8.67	6.87	8.06	6.59	8.01	5.82	5.72	6.46	7.4433	8.08	7.5533	6	NP_171704.2(nitroreductase family protein [Arabidopsis thaliana])	GO:0016491(molecular_function:oxidoreductase activity); GO:0003676(molecular_function:nucleic acid binding); GO:0009507(cellular_component:chloroplast)				COG0778(C:Energy production and conversion)	COG0778(nitroreductase)	PF00881.24(Nitroreductase:Nitroreductase family)
AT1G02030	C2H2-like zinc finger protein	1938	0.15	0.2	0.35	0	0	0	0	0	0.03	0.06	0.06	0	0	0.2333	0.01	0.04	NP_171705.1(C2H2-like zinc finger protein [Arabidopsis thaliana])	GO:0003700(molecular_function:transcription factor activity, sequence-specific DNA binding); GO:0005634(cellular_component:nucleus); GO:0006355(biological_process:regulation of transcription, DNA-templated); GO:0003676(molecular_function:nucleic acid binding); GO:0046872(molecular_function:metal ion binding); GO:0016491(molecular_function:oxidoreductase activity)				COG5048(C:Energy production and conversion); COG0778(C:Energy production and conversion)	COG5048(nitroreductase); COG0778(nitroreductase)	PF13912.6(zf-C2H2_6:C2H2-type zinc finger); PF12171.8(zf-C2H2_jaz:Zinc-finger double-stranded RNA-binding); PF13894.6(zf-C2H2_4:C2H2-type zinc finger)	sp|Q39092|ZAT1_ARATH(Zinc finger protein ZAT1 OS=Arabidopsis thaliana OX=3702 GN=ZAT1 PE=2 SV=1)
AT1G02040	C2H2-type zinc finger family protein	975	0	0	0.2	0	0	0	0	0	0	0	0	0.13	0	0.0667	0	0.0433	NP_171706.1(C2H2-type zinc finger family protein [Arabidopsis thaliana])	GO:0003700(molecular_function:transcription factor activity, sequence-specific DNA binding); GO:0003676(molecular_function:nucleic acid binding)				COG5048(S:Function unknown)	COG5048(Zinc finger protein)	PF13912.6(zf-C2H2_6:C2H2-type zinc finger); PF12171.8(zf-C2H2_jaz:Zinc-finger double-stranded RNA-binding); PF12874.7(zf-met:Zinc-finger of C2H2 type); PF13894.6(zf-C2H2_4:C2H2-type zinc finger)	sp|O65499|ZAT3_ARATH(Zinc finger protein ZAT3 OS=Arabidopsis thaliana OX=3702 GN=ZAT3 PE=1 SV=1)
AT1G02050	Chalcone and stilbene synthase family protein	1312	3.26	2.64	2.29	3.34	2.61	2.52	2.62	2.68	3.66	5.01	4.03	4.56	2.8233	2.73	2.9867	4.5333	NP_171707.1(Chalcone and stilbene synthase family protein [Arabidopsis thaliana])	GO:0080110(biological_process:sporopollenin biosynthetic process); GO:0030639(biological_process:polyketide biosynthetic process); GO:0005783(cellular_component:endoplasmic reticulum); GO:0010584(biological_process:pollen exine formation); GO:0090439(molecular_function:tetraketide alpha-pyrone synthase activity); GO:0009813(biological_process:flavonoid biosynthetic process); GO:0009058(biological…				COG3424(Q:Secondary metabolites biosynthesis, transport and catabolism)	COG3424(synthase)	PF00195.19(Chal_sti_synt_N:Chalcone and stilbene synthases, N-terminal domain); PF02797.15(Chal_sti_synt_C:Chalcone and stilbene synthases, C-terminal domain); PF08545.10(ACP_syn_III:3-Oxoacyl-[acyl-carrier-protein (ACP)] synthase III); PF08392.12(FAE1_CUT1_RppA:FAE1/Type III polyketide synthase-like protein)	sp|O23674|PKSA_ARATH(Type III polyketide synthase A OS=Arabidopsis thaliana OX=3702 GN=PKSA PE=1 SV=1)
AT1G02060	Tetratricopeptide repeat (TPR)-like superfamily protein	2177	0.39	0	0	0	0	0	0	0	0	0.61	0.09	0.32	0	0.13	0	0.34	NP_171708.1(Tetratricopeptide repeat (TPR)-like superfamily protein [Arabidopsis thaliana])	GO:0009058(biological_process:biosynthetic process); GO:0016210(molecular_function:naringenin-chalcone synthase activity); GO:0005524(molecular_function:ATP binding); GO:0009507(cellular_component:chloroplast)				ENOG410Z7Z7(Q:Secondary metabolites biosynthesis, transport and catabolism)	ENOG410Z7Z7(synthase)	PF13041.6(PPR_2:PPR repeat family); PF12854.7(PPR_1:PPR repeat); PF01535.20(PPR:PPR repeat); PF13812.6(PPR_3:Pentatricopeptide repeat domain); PF17177.4(PPR_long:Pentacotripeptide-repeat region of PRORP)	sp|O81908|PPR2_ARATH(Pentatricopeptide repeat-containing protein At1g02060, chloroplastic OS=Arabidopsis thaliana OX=3702 GN=At1g02060 PE=2 SV=2)
AT1G02065	squamosa promoter binding protein-like 8	1609	0	0	0	0	0	0	0	0	0	0	0	0	0	0	0	0	NP_683267.1(squamosa promoter binding protein-like 8 [Arabidopsis thaliana])	GO:0005737(cellular_component:cytoplasm); GO:0009556(biological_process:microsporogenesis); GO:0009554(biological_process:megasporogenesis); GO:0005634(cellular_component:nucleus); GO:0030154(biological_process:cell differentiation); GO:0003677(molecular_function:DNA binding); GO:0046872(molecular_function:metal ion binding); GO:0048653(biological_process:anther development)				ENOG41120IC(Q:Secondary metabolites biosynthesis, transport and catabolism)	ENOG41120IC(synthase)	PF03110.14(SBP:SBP domain)	sp|Q8GXL3|SPL8_ARATH(Squamosa promoter-binding-like protein 8 OS=Arabidopsis thaliana OX=3702 GN=SPL8 PE=1 SV=2)
AT1G02070		604	0	0	0	0.13	0	0.14	0	0	0	0	0	0	0.09	0	0	0	NP_563644.1(zinc ion-binding protein [Arabidopsis thaliana])					ENOG410YYS8(S:Function unknown)	ENOG410YYS8(Squamosa promoter-binding-like protein)
AT1G02074		147	0	0	0	0	0	0	0	0	0	0	0	0	0	0	0	0	EFH65595.1(predicted protein [Arabidopsis lyrata subsp. lyrata])
AT1G02080	transcription regulators	7461	16.98	15.83	17.07	10.9	13.52	11.57	12.43	12.62	11.9	13.54	13.11	14.44	11.9967	16.6267	12.3167	13.6967	NP_171710.4(transcription regulator [Arabidopsis thaliana])	GO:0005829(cellular_component:cytosol); GO:0016020(cellular_component:membrane); GO:0000932(cellular_component:cytoplasmic mRNA processing body); GO:0030015(cellular_component:CCR4-NOT core complex); GO:0017148(biological_process:negative regulation of translation); GO:0006417(biological_process:regulation of translation)	K12604	CNOT1, NOT1	map03018(RNA degradation)	COG5103(K:Transcription)	COG5103(Ccr4-NOT transcription complex, subunit)	PF04054.15(Not1:CCR4-Not complex component, Not1); PF16415.5(CNOT1_CAF1_bind:CCR4-NOT transcription complex subunit 1 CAF1-binding domain); PF16417.5(CNOT1_TTP_bind:CCR4-NOT transcription complex subunit 1 TTP binding domain); PF12842.7(DUF3819:Domain of unknown function (DUF3819)); PF16418.5(CNOT1_HEAT:CCR4-NOT transcription complex subunit 1 HEAT repeat)	sp|A1A5H6|CNOT1_DANRE(CCR4-NOT transcription complex subunit 1 OS=Danio rerio OX=7955 GN=cnot1 PE=2 SV=1)
AT1G02090	Proteasome component (PCI) domain protein	1064	55.73	52.8	53.62	23.13	22.17	22.56	27.2	21.69	22.77	65.45	57.53	59.75	22.62	54.05	23.8867	60.91	NP_563645.1(Proteasome component (PCI) domain protein [Arabidopsis thaliana])	GO:0009585(biological_process:red, far-red light phototransduction); GO:0000338(biological_process:protein deneddylation); GO:0005829(cellular_component:cytosol); GO:0010387(biological_process:COP9 signalosome assembly); GO:0007275(biological_process:multicellular organism development); GO:0008180(cellular_component:COP9 signalosome)	K12180	COPS7, CSN7		ENOG410XP7W(O:Posttranslational modification, protein turnover, chaperones)	ENOG410XP7W(COP9 (constitutive photomorphogenic) homolog, subunit)	PF01399.27(PCI:PCI domain); PF18392.1(CSN7a_helixI:COP9 signalosome complex subunit 7a helix I domain)	sp|Q94JU3|CSN7_ARATH(COP9 signalosome complex subunit 7 OS=Arabidopsis thaliana OX=3702 GN=CSN7 PE=1 SV=1)
AT1G02100	Leucine carboxyl methyltransferase	1431	26.28	22.78	22.07	18.69	9.85	15.52	13.93	13.88	12.75	32.85	27.94	30.76	14.6867	23.71	13.52	30.5167	NP_171712.2(Leucine carboxyl methyltransferase [Arabidopsis thaliana])	GO:0005737(cellular_component:cytoplasm); GO:0008757(molecular_function:S-adenosylmethionine-dependent methyltransferase activity); GO:0016020(cellular_component:membrane); GO:0008168(molecular_function:methyltransferase activity); GO:0032259(biological_process:methylation); GO:1900458(biological_process:negative regulation of brassinosteroid mediated signaling pathway)	K15451	PPM2, LCMT2, TYW4		ENOG410YB9K(S:Function unknown)	ENOG410YB9K(leucine carboxyl methyltransferase)	PF04072.14(LCM:Leucine carboxyl methyltransferase)	sp|Q8VY08|LCMT1_ARATH(Leucine carboxyl methyltransferase 1 homolog OS=Arabidopsis thaliana OX=3702 GN=LCMT1 PE=1 SV=1)
AT1G02110	Protein of unknown function (DUF630 and DUF632)	2314	3.62	2.5	2.97	7.25	3.19	6.24	5.4	4	4.96	5.04	4.13	3.09	5.56	3.03	4.7867	4.0867	NP_171713.2(bZIP domain class transcription factor (DUF630 and DUF632) [Arabidopsis thaliana])	GO:0071249(biological_process:cellular response to nitrate); GO:0005886(cellular_component:plasma membrane)				ENOG410YACB(S:Function unknown)	ENOG410YACB(leucine carboxyl methyltransferase)	PF04782.12(DUF632:Protein of unknown function (DUF632)); PF04783.12(DUF630:Protein of unknown function (DUF630))	sp|Q93YU8|NRG2_ARATH(Nitrate regulatory gene2 protein OS=Arabidopsis thaliana OX=3702 GN=NRG2 PE=1 SV=1)
AT1G02120	GRAM domain family protein	1974	44.14	40.17	45.69	39.08	36.32	38.5	34.16	31.92	34.65	43.82	41.93	45.38	37.9667	43.3333	33.5767	43.71	NP_171714.2(GRAM domain family protein [Arabidopsis thaliana])	GO:0009751(biological_process:response to salicylic acid); GO:0005783(cellular_component:endoplasmic reticulum); GO:0016021(cellular_component:integral component of membrane); GO:0009723(biological_process:response to ethylene); GO:0042742(biological_process:defense response to bacterium); GO:0009873(biological_process:ethylene-activated signaling pathway); GO:0009626(biological_process:plant-typ…				ENOG41100KT(S:Function unknown); ENOG410XRQQ(S:Function unknown)	ENOG41100KT(-); ENOG410XRQQ(GRAM domain containing)	PF16016.5(VASt:VAD1 Analog of StAR-related lipid transfer domain); PF02893.20(GRAM:GRAM domain)	sp|F4HVW5|VAD1_ARATH(Protein VASCULAR ASSOCIATED DEATH 1, chloroplastic OS=Arabidopsis thaliana OX=3702 GN=VAD1 PE=1 SV=1)
AT1G02130	RAS 5	1021	40.16	40.87	38.59	42.54	40.29	41.72	39.26	44.88	39.07	36.07	29.21	32.62	41.5167	39.8733	41.07	32.6333	AAC24370.1(ARA-5 [Arabidopsis thaliana])	GO:0006888(biological_process:ER to Golgi vesicle-mediated transport); GO:0005773(cellular_component:vacuole); GO:0006886(biological_process:intracellular protein transport); GO:0003924(molecular_function:GTPase activity); GO:0005789(cellular_component:endoplasmic reticulum membrane); GO:0032482(biological_process:Rab protein signal transduction); GO:0032588(cellular_component:trans-Golgi network…	K07874	RAB1A		ENOG410XQN5(S:Function unknown)	ENOG410XQN5(GRAM domain containing)	PF00071.22(Ras:Ras family); PF08477.13(Roc:Ras of Complex, Roc, domain of DAPkinase); PF00025.21(Arf:ADP-ribosylation factor family); PF09439.10(SRPRB:Signal recognition particle receptor beta subunit); PF04670.12(Gtr1_RagA:Gtr1/RagA G protein conserved region); PF01926.23(MMR_HSR1:50S ribosome-binding GTPase); PF00009.27(GTP_EFTU:Elongation factor Tu GTP binding domain)	sp|P28188|RAD2A_ARATH(Ras-related protein RABD2a OS=Arabidopsis thaliana OX=3702 GN=RABD2A PE=1 SV=3)
AT1G02136	pseudogene of phagocytosis and cell motility protein	192	0	0	0	0	0	0	0	0	0	0	0	0	0	0	0	0	XP_010540213.1(PREDICTED: ELMO domain-containing protein A-like isoform X2 [Tarenaya hassleriana])		K23538	ELMOD		ENOG410XRXC(S:Function unknown)	ENOG410XRXC(GRAM domain containing)
AT1G02140	mago nashi family protein	785	148.39	148.89	147.45	113.76	109.5	108.69	123.86	122.73	115.18	152.55	142.1	142.64	110.65	148.243	120.59	145.763	NP_171716.1(mago nashi family protein [Arabidopsis thaliana])	GO:0016607(cellular_component:nuclear speck); GO:0035145(cellular_component:exon-exon junction complex); GO:0000184(biological_process:nuclear-transcribed mRNA catabolic process, nonsense-mediated decay); GO:0005730(cellular_component:nucleolus); GO:0000932(cellular_component:cytoplasmic mRNA processing body); GO:0005654(cellular_component:nucleoplasm); GO:0009793(biological_process:embryo develo…	K12877	MAGOH	map03013(RNA transport); map03015(mRNA surveillance pathway); map03040(Spliceosome)	ENOG4111FJ7(A:RNA processing and modification)	ENOG4111FJ7(Mago nashi)	PF02792.14(Mago_nashi:Mago nashi protein)	sp|O23676|MGN_ARATH(Protein mago nashi homolog OS=Arabidopsis thaliana OX=3702 GN=MAGO PE=1 SV=1)
AT1G02145	homolog of asparagine-linked glycosylation 12	1655	9.23	6.89	7.26	13.39	9.4	11.52	9.67	11.83	10.78	10.05	9.37	11.1	11.4367	7.7933	10.76	10.1733	NP_001077448.1(homolog of asparagine-linked glycosylation 12 [Arabidopsis thaliana])	GO:0005783(cellular_component:endoplasmic reticulum); GO:0006487(biological_process:protein N-linked glycosylation); GO:0006488(biological_process:dolichol-linked oligosaccharide biosynthetic process); GO:0016021(cellular_component:integral component of membrane); GO:0005788(cellular_component:endoplasmic reticulum lumen); GO:0052824(molecular_function:dolichyl-pyrophosphate Man7GlcNAc2 alpha-1,6…	K03847	ALG12	map00510(N-Glycan biosynthesis); map00513(Various types of N-glycan biosynthesis)	ENOG410XR38(S:Function unknown)	ENOG410XR38(asparagine-linked glycosylation 12, alpha-1,6-mannosyltransferase homolog (S. cerevisiae))	PF03901.17(Glyco_transf_22:Alg9-like mannosyltransferase family)	sp|A8MR93|ALG12_ARATH(Dol-P-Man:Man(7)GlcNAc(2)-PP-Dol alpha-1,6-mannosyltransferase OS=Arabidopsis thaliana OX=3702 GN=ALG12 PE=1 SV=1)
AT1G02150	Tetratricopeptide repeat (TPR)-like superfamily protein	1910	35.43	40.32	38.1	72.22	65.68	68.19	86.47	84.83	79.5	47.86	51.36	55.72	68.6967	37.95	83.6	51.6467	NP_171717.2(Tetratricopeptide repeat (TPR)-like superfamily protein [Arabidopsis thaliana])	GO:0009507(cellular_component:chloroplast); GO:0005739(cellular_component:mitochondrion); GO:0003729(molecular_function:mRNA binding)				ENOG410Z7Z7(S:Function unknown)	ENOG410Z7Z7(asparagine-linked glycosylation 12, alpha-1,6-mannosyltransferase homolog (S. cerevisiae))	PF01535.20(PPR:PPR repeat); PF13041.6(PPR_2:PPR repeat family); PF13812.6(PPR_3:Pentatricopeptide repeat domain); PF17177.4(PPR_long:Pentacotripeptide-repeat region of PRORP)	sp|Q8LPS6|PPR3_ARATH(Pentatricopeptide repeat-containing protein At1g02150 OS=Arabidopsis thaliana OX=3702 GN=At1g02150 PE=2 SV=2)
AT1G02160	Cox19 family protein (CHCH motif)	567	53.69	47.59	46.38	72.18	51.94	63.17	47.62	62.23	62.06	59.91	43.74	60.39	62.43	49.22	57.3033	54.68	NP_001077449.1(Cox19 family protein (CHCH motif) [Arabidopsis thaliana])		K18185	COX23		ENOG4112B0H(O:Posttranslational modification, protein turnover, chaperones)	ENOG4112B0H(coiled-coil-helix-coiled-coil-helix domain containing 7)	PF06747.13(CHCH:CHCH domain)
AT1G02170	metacaspase 1	1336	51.35	52.48	48.74	18.9	18.85	18.2	14.98	15.49	17.31	43.88	40.45	35.46	18.65	50.8567	15.9267	39.93	NP_171719.2(metacaspase 1 [Arabidopsis thaliana])	GO:0006952(biological_process:defense response); GO:0004197(molecular_function:cysteine-type endopeptidase activity); GO:0043068(biological_process:positive regulation of programmed cell death)	K22684	MCA1		ENOG410Y41C(O:Posttranslational modification, protein turnover, chaperones)	ENOG410Y41C(coiled-coil-helix-coiled-coil-helix domain containing 7)	PF00656.22(Peptidase_C14:Caspase domain); PF06943.12(zf-LSD1:LSD1 zinc finger)	sp|Q7XJE6|MCA1_ARATH(Metacaspase-1 OS=Arabidopsis thaliana OX=3702 GN=AMC1 PE=1 SV=1)
AT1G02180	ferredoxin-related	918	2.95	2.52	2.75	5.85	4.28	4.39	5.53	4.64	4.64	3.67	4.31	2.85	4.84	2.74	4.9367	3.61	NP_171720.2(ferredoxin-like protein [Arabidopsis thaliana])	GO:0016021(cellular_component:integral component of membrane)				ENOG410YMIV(S:Function unknown)	ENOG410YMIV(-)
AT1G02190	Fatty acid hydroxylase superfamily	2173	0.24	0.67	0.82	0.1	0.15	0.26	0.1	0	0.1	0.68	0.61	0.5	0.17	0.5767	0.0667	0.5967	NP_171721.3(Fatty acid hydroxylase superfamily [Arabidopsis thaliana])	GO:0016021(cellular_component:integral component of membrane); GO:0005789(cellular_component:endoplasmic reticulum membrane); GO:0005506(molecular_function:iron ion binding); GO:0008610(biological_process:lipid biosynthetic process); GO:0000170(molecular_function:sphingosine hydroxylase activity); GO:0016491(molecular_function:oxidoreductase activity)	K15404	K15404, CER1	map00073(Cutin, suberine and wax biosynthesis)			PF12076.8(Wax2_C:WAX2 C-terminal domain); PF04116.13(FA_hydroxylase:Fatty acid hydroxylase superfamily)	sp|F4HVX7|CERL1_ARATH(Protein CER1-like 1 OS=Arabidopsis thaliana OX=3702 GN=At1g02190 PE=2 SV=1)
AT1G02205	Fatty acid hydroxylase superfamily	2067	205.04	133.53	171.82	30.87	21.58	26.02	12.74	7.21	7.01	25.79	28.13	30.08	26.1567	170.13	8.9867	28	NP_001184890.1(Fatty acid hydroxylase superfamily [Arabidopsis thaliana])	GO:0009414(biological_process:response to water deprivation); GO:0000170(molecular_function:sphingosine hydroxylase activity); GO:0005789(cellular_component:endoplasmic reticulum membrane); GO:0050832(biological_process:defense response to fungus); GO:0042742(biological_process:defense response to bacterium); GO:0009924(molecular_function:octadecanal decarbonylase activity); GO:0010025(biological…	K15404	K15404, CER1	map00073(Cutin, suberine and wax biosynthesis)	ENOG4111G66(S:Function unknown)	ENOG4111G66(WAX2-like)	PF12076.8(Wax2_C:WAX2 C-terminal domain); PF04116.13(FA_hydroxylase:Fatty acid hydroxylase superfamily)	sp|F4HVY0|CER1_ARATH(Very-long-chain aldehyde decarbonylase CER1 OS=Arabidopsis thaliana OX=3702 GN=CER1 PE=1 SV=1)
AT1G02210	NAC (No Apical Meristem) domain transcriptional regulator superfamily protein	264	0	0	0	0	0	0	0	0	0	0	0	0	0	0	0	0	NP_171724.1(NAC (No Apical Meristem) domain transcriptional regulator superfamily protein [Arabidopsis thaliana])	GO:0010089(biological_process:xylem development); GO:0003700(molecular_function:transcription factor activity, sequence-specific DNA binding); GO:0005634(cellular_component:nucleus); GO:0003677(molecular_function:DNA binding); GO:0006355(biological_process:regulation of transcription, DNA-templated); GO:0005886(cellular_component:plasma membrane)				ENOG41119CB(K:Transcription)	ENOG41119CB(NAC domain containing protein)	PF02365.15(NAM:No apical meristem (NAM) protein)	sp|O81913|NAC4_ARATH(NAC domain-containing protein 4 OS=Arabidopsis thaliana OX=3702 GN=NAC004 PE=2 SV=2)
AT1G02220	NAC domain containing protein 3	1353	12.56	14.23	13.44	1.67	1.5	1.34	0.82	0.56	1.1	23.99	21.53	13.4	1.5033	13.41	0.8267	19.64	NP_171725.1(NAC domain containing protein 3 [Arabidopsis thaliana])	GO:0044212(molecular_function:transcription regulatory region DNA binding); GO:0010089(biological_process:xylem development); GO:0003700(molecular_function:transcription factor activity, sequence-specific DNA binding); GO:0005634(cellular_component:nucleus); GO:0005886(cellular_component:plasma membrane); GO:0006355(biological_process:regulation of transcription, DNA-templated); GO:0003677(molecu…				ENOG41119CB(K:Transcription)	ENOG41119CB(NAC domain containing protein)	PF02365.15(NAM:No apical meristem (NAM) protein)	sp|Q5PP28|NAC3_ARATH(NAC domain-containing protein 3 OS=Arabidopsis thaliana OX=3702 GN=NAC003 PE=2 SV=1)
AT1G02228	transposable element gene	789	0	0	0	0	0	0	0	0	0	0	0	0	0	0	0	0	AAG51783.1(reverse transcriptase, putative; 16838-20266 [Arabidopsis thaliana])	GO:0003964(molecular_function:RNA-directed DNA polymerase activity); GO:0004523(molecular_function:RNA-DNA hybrid ribonuclease activity); GO:0003676(molecular_function:nucleic acid binding)
AT1G02230	NAC domain containing protein 4	1081	1.75	2.48	2.03	0.23	0.41	0.12	0	0	0.34	1.66	1.32	0.35	0.2533	2.0867	0.1133	1.11	NP_171726.2(NAC domain containing protein 4 [Arabidopsis thaliana])	GO:0044212(molecular_function:transcription regulatory region DNA binding); GO:0010089(biological_process:xylem development); GO:0003700(molecular_function:transcription factor activity, sequence-specific DNA binding); GO:0005634(cellular_component:nucleus); GO:0003677(molecular_function:DNA binding); GO:0006355(biological_process:regulation of transcription, DNA-templated); GO:0005886(cellular_c…				ENOG41119CB(K:Transcription)	ENOG41119CB(NAC domain containing protein)	PF02365.15(NAM:No apical meristem (NAM) protein)	sp|O81913|NAC4_ARATH(NAC domain-containing protein 4 OS=Arabidopsis thaliana OX=3702 GN=NAC004 PE=2 SV=2)
AT1G02250	NAC domain containing protein 5	1089	0	0.23	0.06	0	0	0	0	0	0	0	0.06	0	0	0.0967	0	0.02	NP_171727.2(NAC domain containing protein 5 [Arabidopsis thaliana])	GO:0010089(biological_process:xylem development); GO:0003700(molecular_function:transcription factor activity, sequence-specific DNA binding); GO:0005634(cellular_component:nucleus); GO:0003677(molecular_function:DNA binding); GO:0006355(biological_process:regulation of transcription, DNA-templated); GO:0005886(cellular_component:plasma membrane)				ENOG41119CB(K:Transcription)	ENOG41119CB(NAC domain containing protein)	PF02365.15(NAM:No apical meristem (NAM) protein)	sp|O81914|NAC5_ARATH(NAC domain-containing protein 5 OS=Arabidopsis thaliana OX=3702 GN=NAC005 PE=2 SV=2)
AT1G02260	Divalent ion symporter	2146	12.24	10.01	10.1	15.49	11.86	15.79	10.46	9.82	9.75	10.89	9.46	10.88	14.38	10.7833	10.01	10.41	NP_171728.2(Divalent ion symporter [Arabidopsis thaliana])	GO:0016021(cellular_component:integral component of membrane); GO:0055085(biological_process:transmembrane transport)				COG1055(K:Transcription)	COG1055(NAC domain containing protein)	PF03600.16(CitMHS:Citrate transporter); PF02040.15(ArsB:Arsenical pump membrane protein)	sp|Q10SY9|LSI2_ORYSJ(Silicon efflux transporter LSI2 OS=Oryza sativa subsp. japonica OX=39947 GN=LSI2 PE=1 SV=1)
AT1G02270	Calcium-binding endonuclease/exonuclease/phosphatase family	1645	43.09	49.5	53.55	24.27	23.33	25.38	21.32	23.14	21.85	40.92	38.99	37.18	24.3267	48.7133	22.1033	39.03	NP_563646.1(Calcium-binding endonuclease/exonuclease/phosphatase family [Arabidopsis thaliana])	GO:0009409(biological_process:response to cold); GO:0016021(cellular_component:integral component of membrane); GO:0000175(molecular_function:3'-5'-exoribonuclease activity); GO:0005634(cellular_component:nucleus); GO:0005509(molecular_function:calcium ion binding)				COG5239(K:Transcription)	COG5239(NAC domain containing protein)	PF03372.23(Exo_endo_phos:Endonuclease/Exonuclease/phosphatase family); PF00036.32(EF-hand_1:EF hand)	sp|O81916|YC22_ARATH(Uncharacterized calcium-binding protein At1g02270 OS=Arabidopsis thaliana OX=3702 GN=At1g02270 PE=2 SV=2)
AT1G02280	translocon at the outer envelope membrane of chloroplasts 33	1173	39.81	37.3	38.21	69.04	49.89	52.96	95.51	89.07	83.83	62.43	62.4	64.82	57.2967	38.44	89.47	63.2167	NP_171730.1(translocon at the outer envelope membrane of chloroplasts 33 [Arabidopsis thaliana])	GO:0009941(cellular_component:chloroplast envelope); GO:0015450(molecular_function:P-P-bond-hydrolysis-driven protein transmembrane transporter activity); GO:0016787(molecular_function:hydrolase activity); GO:0016021(cellular_component:integral component of membrane); GO:0003924(molecular_function:GTPase activity); GO:0009707(cellular_component:chloroplast outer membrane); GO:0046872(molecular_fu…				ENOG410ZHTP(K:Transcription)	ENOG410ZHTP(NAC domain containing protein)	PF04548.16(AIG1:AIG1 family); PF01926.23(MMR_HSR1:50S ribosome-binding GTPase); PF03193.16(RsgA_GTPase:RsgA GTPase)	sp|O23680|TOC33_ARATH(Translocase of chloroplast 33, chloroplastic OS=Arabidopsis thaliana OX=3702 GN=TOC33 PE=1 SV=1)
AT1G02290		1695	2.64	1.38	1.68	2.23	2.5	2.81	3.18	2.41	3.59	1.08	0.67	1.59	2.5133	1.9	3.06	1.1133	NP_171731.1(hypothetical protein AT1G02290 [Arabidopsis thaliana])	GO:0031011(cellular_component:Ino80 complex)				ENOG410ZINE(S:Function unknown)	ENOG410ZINE(-)		sp|Q6P4L9|NFRKB_XENTR(Nuclear factor related to kappa-B-binding protein OS=Xenopus tropicalis OX=8364 GN=nfrkb PE=2 SV=1)
AT1G02300	Cysteine proteinases superfamily protein	1227	18.42	10.85	12.29	63.83	27.17	48.4	27.9	31.43	30.62	15.62	13.74	17.86	46.4667	13.8533	29.9833	15.74	NP_563647.1(Cysteine proteinases superfamily protein [Arabidopsis thaliana])	GO:0051603(biological_process:proteolysis involved in cellular protein catabolic process); GO:0005615(cellular_component:extracellular space); GO:0005773(cellular_component:vacuole); GO:0050790(biological_process:regulation of catalytic activity); GO:0006952(biological_process:defense response); GO:0004197(molecular_function:cysteine-type endopeptidase activity); GO:0005764(cellular_component:lys…	K01363	CTSB		COG4870(S:Function unknown)	COG4870(-)	PF00112.23(Peptidase_C1:Papain family cysteine protease); PF08127.13(Propeptide_C1:Peptidase family C1 propeptide)	sp|F4HVZ1|CATB1_ARATH(Cathepsin B-like protease 1 OS=Arabidopsis thaliana OX=3702 GN=CATHB1 PE=2 SV=1)
AT1G02305	Cysteine proteinases superfamily protein	1407	39.68	34.16	30.46	42.51	47.29	43.17	39.32	37.99	38.63	26.86	28.94	27.59	44.3233	34.7667	38.6467	27.7967	NP_563648.1(Cysteine proteinases superfamily protein [Arabidopsis thaliana])	GO:0051603(biological_process:proteolysis involved in cellular protein catabolic process); GO:0005615(cellular_component:extracellular space); GO:0005773(cellular_component:vacuole); GO:0050790(biological_process:regulation of catalytic activity); GO:0006952(biological_process:defense response); GO:0004197(molecular_function:cysteine-type endopeptidase activity); GO:0005764(cellular_component:lys…	K01363	CTSB		COG4870(O:Posttranslational modification, protein turnover, chaperones)	COG4870(cathepsin)	PF00112.23(Peptidase_C1:Papain family cysteine protease); PF08127.13(Propeptide_C1:Peptidase family C1 propeptide)	sp|Q93VC9|CATB2_ARATH(Cathepsin B-like protease 2 OS=Arabidopsis thaliana OX=3702 GN=CATHB2 PE=2 SV=1)
AT1G02310	Glycosyl hydrolase superfamily protein	1390	8.44	7.94	8.04	0	0	0	0	0.04	0.04	2.52	2.84	3.21	0	8.14	0.0267	2.8567	NP_001321462.1(Glycosyl hydrolase superfamily protein [Arabidopsis thaliana])	GO:0005975(biological_process:carbohydrate metabolic process); GO:0046355(biological_process:mannan catabolic process); GO:0016021(cellular_component:integral component of membrane); GO:0016985(molecular_function:mannan endo-1,4-beta-mannosidase activity); GO:0005576(cellular_component:extracellular region); GO:0004553(molecular_function:hydrolase activity, hydrolyzing O-glycosyl compounds)	K19355	MAN	map00051(Fructose and mannose metabolism)	COG3934(O:Posttranslational modification, protein turnover, chaperones)	COG3934(cathepsin)	PF00150.18(Cellulase:Cellulase (glycosyl hydrolase family 5)); PF11790.8(Glyco_hydro_cc:Glycosyl hydrolase catalytic core)	sp|Q9FZ29|MAN1_ARATH(Mannan endo-1,4-beta-mannosidase 1 OS=Arabidopsis thaliana OX=3702 GN=MAN1 PE=2 SV=1)
AT1G02320		147	0	0	0	0	0	0	0	0	0	0	0	0	0	0	0	0	NP_171734.1(hypothetical protein AT1G02320 [Arabidopsis thaliana])								sp|Q9ZSI1|EXP17_ARATH(Putative expansin-A17 OS=Arabidopsis thaliana OX=3702 GN=EXPA17 PE=2 SV=1)
AT1G02330		1058	31.18	33.64	30.98	17.12	18.8	17.93	20.85	20.07	20.38	30.11	27.7	32.1	17.95	31.9333	20.4333	29.97	NP_563649.1(integrator complex subunit-like protein [Arabidopsis thaliana])	GO:0016607(cellular_component:nuclear speck); GO:0010099(biological_process:regulation of photomorphogenesis); GO:0080022(biological_process:primary root development); GO:0005634(cellular_component:nucleus); GO:0055121(biological_process:response to high fluence blue light stimulus by blue high-fluence system); GO:1904667(biological_process:negative regulation of ubiquitin protein ligase activity…				ENOG410XTBJ(S:Function unknown)	ENOG410XTBJ(chromosome 9 open reading frame 78)	PF07052.11(Hep_59:Hepatocellular carcinoma-associated antigen 59); PF03592.16(Terminase_2:Terminase small subunit)	sp|F4HVZ5|CSU2_ARATH(Protein COP1 SUPPRESSOR 2 OS=Arabidopsis thaliana OX=3702 GN=CSU2 PE=1 SV=1)
AT1G02335	germin-like protein subfamily 2 member 2 precursor	832	0.36	0.5	0.26	0.32	1.58	0.51	0.96	0.34	0.74	0.34	0.09	0.33	0.8033	0.3733	0.68	0.2533	NP_001077450.1(germin-like protein subfamily 2 member 2 precursor [Arabidopsis thaliana])	GO:0010497(biological_process:plasmodesmata-mediated intercellular transport); GO:0005618(cellular_component:cell wall); GO:0030145(molecular_function:manganese ion binding); GO:2000280(biological_process:regulation of root development); GO:0048046(cellular_component:apoplast); GO:0005576(cellular_component:extracellular region); GO:0045735(molecular_function:nutrient reservoir activity); GO:0009…				ENOG410YCIH(S:Function unknown)	ENOG410YCIH(chromosome 9 open reading frame 78)	PF00190.22(Cupin_1:Cupin); PF07883.11(Cupin_2:Cupin domain)	sp|Q9FZ27|GL22_ARATH(Germin-like protein subfamily 2 member 2 OS=Arabidopsis thaliana OX=3702 GN=At1g02335 PE=2 SV=1)
AT1G02340	basic helix-loop-helix (bHLH) DNA-binding superfamily protein	1253	3.92	4	3.98	1.36	1.72	1.21	0.65	0.49	0.86	1.48	1.1	0.4	1.43	3.9667	0.6667	0.9933	NP_563650.1(basic helix-loop-helix (bHLH) DNA-binding superfamily protein [Arabidopsis thaliana])	GO:0009585(biological_process:red, far-red light phototransduction); GO:0003700(molecular_function:transcription factor activity, sequence-specific DNA binding); GO:0005829(cellular_component:cytosol); GO:0009738(biological_process:abscisic acid-activated signaling pathway); GO:0003712(molecular_function:transcription cofactor activity); GO:0010218(biological_process:response to far red light); G…				ENOG4110567(K:Transcription)	ENOG4110567(Helix-loop-helix DNA-binding domain)	PF00010.26(HLH:Helix-loop-helix DNA-binding domain)	sp|Q9FE22|HFR1_ARATH(Transcription factor HFR1 OS=Arabidopsis thaliana OX=3702 GN=HFR1 PE=1 SV=1)
AT1G02350	protoporphyrinogen oxidase-related	423	28.89	24.95	24.87	21.72	22.38	24.2	21.11	17.12	17.46	7.56	8.07	8.83	22.7667	26.2367	18.5633	8.1533	NP_171737.1(protoporphyrinogen oxidase-like protein [Arabidopsis thaliana])
AT1G02360	Chitinase family protein	1011	14.79	11.66	13.16	3.28	4.32	5.15	1.17	0.71	1.13	6.74	5.37	5.16	4.25	13.2033	1.0033	5.7567	NP_001323420.1(Chitinase family protein [Arabidopsis thaliana])	GO:0005975(biological_process:carbohydrate metabolic process); GO:0016998(biological_process:cell wall macromolecule catabolic process); GO:0030247(molecular_function:polysaccharide binding); GO:0004568(molecular_function:chitinase activity); GO:0002239(biological_process:response to oomycetes); GO:0006032(biological_process:chitin catabolic process)				COG3979(K:Transcription)	COG3979(Helix-loop-helix DNA-binding domain)	PF00182.19(Glyco_hydro_19:Chitinase class I)	sp|Q5NB11|CHI10_ORYSJ(Chitinase 10 OS=Oryza sativa subsp. japonica OX=39947 GN=Cht10 PE=2 SV=1)
AT1G02370	Tetratricopeptide repeat (TPR)-like superfamily protein	1758	2.64	2.15	2.68	1.09	0.86	0.79	1.4	1.37	1.33	1.82	2.2	3.24	0.9133	2.49	1.3667	2.42	NP_171739.1(Tetratricopeptide repeat (TPR)-like superfamily protein [Arabidopsis thaliana])	GO:0005739(cellular_component:mitochondrion)				ENOG410Z7Z7(S:Function unknown)	ENOG410Z7Z7(Pentatricopeptide repeat-containing protein)	PF13041.6(PPR_2:PPR repeat family); PF13812.6(PPR_3:Pentatricopeptide repeat domain); PF17177.4(PPR_long:Pentacotripeptide-repeat region of PRORP)	sp|Q9FZ24|PPR4_ARATH(Pentatricopeptide repeat-containing protein At1g02370, mitochondrial OS=Arabidopsis thaliana OX=3702 GN=At1g02370 PE=2 SV=1)
AT1G02380		1121	5.89	5.94	6.03	6.27	4.77	4.44	4.51	4.74	3.18	5.16	4.87	5.73	5.16	5.9533	4.1433	5.2533	NP_171740.3(transmembrane protein [Arabidopsis thaliana])	GO:0016021(cellular_component:integral component of membrane)				ENOG410YW44(S:Function unknown)	ENOG410YW44(Pentatricopeptide repeat-containing protein)
AT1G02390	glycerol-3-phosphate acyltransferase 2	1791	8.04	9.89	12.08	0.43	1.03	0.83	0.49	0.48	0.47	8.09	8.11	5.78	0.7633	10.0033	0.48	7.3267	NP_563651.1(glycerol-3-phosphate acyltransferase 2 [Arabidopsis thaliana])	GO:0102420(molecular_function:sn-1-glycerol-3-phosphate C16:0-DCA-CoA acyl transferase activity); GO:0016791(molecular_function:phosphatase activity); GO:0004366(molecular_function:glycerol-3-phosphate O-acyltransferase activity); GO:0016021(cellular_component:integral component of membrane); GO:0016020(cellular_component:membrane); GO:0016024(biological_process:CDP-diacylglycerol biosynthetic pr…	K13508	GPAT	map00564(Glycerophospholipid metabolism); map00561(Glycerolipid metabolism)	ENOG410YBBE(S:Function unknown)	ENOG410YBBE(-)	PF01553.21(Acyltransferase:Acyltransferase)	sp|Q9FZ22|GPAT2_ARATH(Probable glycerol-3-phosphate acyltransferase 2 OS=Arabidopsis thaliana OX=3702 GN=GPAT2 PE=2 SV=1)
AT1G02391		156	0	0	0	0	0	0	0	0	0	0	0	0	0	0	0	0
AT1G02400	gibberellin 2-oxidase 6	1339	318.03	351.61	374.74	0.17	0.27	0.14	0.09	0.09	0.13	324.84	271.11	241.79	0.1933	348.127	0.1033	279.247	NP_171742.1(gibberellin 2-oxidase 6 [Arabidopsis thaliana])	GO:0052634(molecular_function:C-19 gibberellin 2-beta-dioxygenase activity); GO:0009639(biological_process:response to red or far red light); GO:0051213(molecular_function:dioxygenase activity); GO:0009686(biological_process:gibberellin biosynthetic process); GO:0046872(molecular_function:metal ion binding); GO:0045487(biological_process:gibberellin catabolic process); GO:0016491(molecular_functi…	K04125	E1.14.11.13	map00904(Diterpenoid biosynthesis)	COG3491(I:Lipid transport and metabolism)	COG3491(glycerol-3-phosphate acyltransferase)	PF03171.20(2OG-FeII_Oxy:2OG-Fe(II) oxygenase superfamily); PF14226.6(DIOX_N:non-haem dioxygenase in morphine synthesis N-terminal)	sp|Q9FZ21|G2OX6_ARATH(Gibberellin 2-beta-dioxygenase 6 OS=Arabidopsis thaliana OX=3702 GN=GA2OX6 PE=2 SV=1)
AT1G02405	proline-rich family protein	527	2.28	1.23	1.09	0.68	0	0	0.17	0	0	3.26	1.23	1.99	0.2267	1.5333	0.0567	2.16	NP_683269.1(proline-rich family protein [Arabidopsis thaliana])	GO:0016021(cellular_component:integral component of membrane); GO:0031225(cellular_component:anchored component of membrane)				ENOG41106PV(S:Function unknown)	ENOG41106PV(-)
AT1G02410	cytochrome c oxidase assembly protein CtaG / Cox11 family	1176	23.8	22.18	23.72	14.66	12.48	17.87	13.58	14.84	15.52	16.62	16.83	18.23	15.0033	23.2333	14.6467	17.2267	NP_171743.1(cytochrome c oxidase assembly protein CtaG / Cox11 family [Arabidopsis thaliana])	GO:0032592(cellular_component:integral component of mitochondrial membrane); GO:0016021(cellular_component:integral component of membrane); GO:0005739(cellular_component:mitochondrion); GO:0005743(cellular_component:mitochondrial inner membrane); GO:1904960(biological_process:positive regulation of cytochrome-c oxidase activity); GO:0009846(biological_process:pollen germination); GO:0005507(molec…	K02258	COX11, ctaG	map00190(Oxidative phosphorylation)	COG3175(O:Posttranslational modification, protein turnover, chaperones)	COG3175(Cytochrome C oxidase assembly protein)	PF04442.14(CtaG_Cox11:Cytochrome c oxidase assembly protein CtaG/Cox11)	sp|Q8GWR0|COX11_ARATH(Cytochrome c oxidase assembly protein COX11, mitochondrial OS=Arabidopsis thaliana OX=3702 GN=COX11 PE=2 SV=1)
AT1G02420	Pentatricopeptide repeat (PPR) superfamily protein	1476	3.12	2.22	2.14	1.69	1.5	1.41	2.48	2.28	1.87	1.86	1.72	1.69	1.5333	2.4933	2.21	1.7567	NP_171744.1(Pentatricopeptide repeat (PPR) superfamily protein [Arabidopsis thaliana])					ENOG410Z7Z7(O:Posttranslational modification, protein turnover, chaperones)	ENOG410Z7Z7(Cytochrome C oxidase assembly protein)	PF13041.6(PPR_2:PPR repeat family); PF01535.20(PPR:PPR repeat); PF12854.7(PPR_1:PPR repeat); PF13812.6(PPR_3:Pentatricopeptide repeat domain); PF17177.4(PPR_long:Pentacotripeptide-repeat region of PRORP); PF10037.9(MRP-S27:Mitochondrial 28S ribosomal protein S27)	sp|Q9FZ19|PPR5_ARATH(Putative pentatricopeptide repeat-containing protein At1g02420 OS=Arabidopsis thaliana OX=3702 GN=At1g02420 PE=3 SV=2)
AT1G02430	ADP-ribosylation factor D1B	698	0.35	0.75	0.45	0.1	0	0.22	0.94	0.66	0.21	1.63	0.44	1.16	0.1067	0.5167	0.6033	1.0767	NP_171745.3(ADP-ribosylation factor D1B [Arabidopsis thaliana])	GO:0005737(cellular_component:cytoplasm); GO:0006886(biological_process:intracellular protein transport); GO:0016192(biological_process:vesicle-mediated transport); GO:0005525(molecular_function:GTP binding)	K07977;K07937	ARF;ARF1	map04144(Endocytosis)	COG1100(O:Posttranslational modification, protein turnover, chaperones)	COG1100(Cytochrome C oxidase assembly protein)	PF00025.21(Arf:ADP-ribosylation factor family); PF09439.10(SRPRB:Signal recognition particle receptor beta subunit); PF08477.13(Roc:Ras of Complex, Roc, domain of DAPkinase); PF00071.22(Ras:Ras family); PF04670.12(Gtr1_RagA:Gtr1/RagA G protein conserved region); PF01926.23(MMR_HSR1:50S ribosome-binding GTPase)	sp|P36397|ARF1_ARATH(ADP-ribosylation factor 1 OS=Arabidopsis thaliana OX=3702 GN=ARF1 PE=1 SV=2)
AT1G02440	ADP-ribosylation factor D1A	573	0	0.15	0	0.15	0	0	0	0	0	0	0	0	0.05	0.05	0	0	NP_563652.1(ADP-ribosylation factor D1A [Arabidopsis thaliana])	GO:0005737(cellular_component:cytoplasm); GO:0006886(biological_process:intracellular protein transport); GO:0016192(biological_process:vesicle-mediated transport); GO:0005525(molecular_function:GTP binding)	K07977;K07937	ARF;ARF1	map04144(Endocytosis)	COG1100(S:Function unknown)	COG1100(GTP-binding Protein)	PF00025.21(Arf:ADP-ribosylation factor family); PF08477.13(Roc:Ras of Complex, Roc, domain of DAPkinase); PF09439.10(SRPRB:Signal recognition particle receptor beta subunit); PF00071.22(Ras:Ras family); PF04670.12(Gtr1_RagA:Gtr1/RagA G protein conserved region)	sp|P36397|ARF1_ARATH(ADP-ribosylation factor 1 OS=Arabidopsis thaliana OX=3702 GN=ARF1 PE=1 SV=2)
AT1G02450	NIM1-interacting 1	541	2.17	5.18	6.56	1.29	4.04	1.21	0.16	0	1.31	1.31	0.17	0.48	2.18	4.6367	0.49	0.6533	NP_563653.2(NIM1-interacting 1 [Arabidopsis thaliana])	GO:0005634(cellular_component:nucleus); GO:0045892(biological_process:negative regulation of transcription, DNA-templated); GO:0042742(biological_process:defense response to bacterium); GO:0010112(biological_process:regulation of systemic acquired resistance)				ENOG4110700(K:Transcription)	ENOG4110700(-)	PF15699.5(NPR1_interact:NPR1 interacting)	sp|Q9FNZ5|NIMI1_ARATH(Protein NIM1-INTERACTING 1 OS=Arabidopsis thaliana OX=3702 GN=NIMIN-1 PE=1 SV=1)
AT1G02460	Pectin lyase-like superfamily protein	1805	3.47	3.85	2.97	0.81	0.68	0.33	0.8	0.65	0.8	7.06	4.7	5.19	0.6067	3.43	0.75	5.65	NP_563654.1(Pectin lyase-like superfamily protein [Arabidopsis thaliana])	GO:0071555(biological_process:cell wall organization); GO:0016829(molecular_function:lyase activity); GO:0005576(cellular_component:extracellular region); GO:0005975(biological_process:carbohydrate metabolic process); GO:0004650(molecular_function:polygalacturonase activity)				COG5434(K:Transcription)	COG5434(-)	PF00295.17(Glyco_hydro_28:Glycosyl hydrolases family 28); PF12708.7(Pectate_lyase_3:Pectate lyase superfamily protein); PF13229.6(Beta_helix:Right handed beta helix region)	sp|Q949Z1|PGLR4_ARATH(Polygalacturonase At1g48100 OS=Arabidopsis thaliana OX=3702 GN=At1g48100 PE=2 SV=1)
AT1G02470	Polyketide cyclase/dehydrase and lipid transport superfamily protein	855	0.13	0.85	0	1.07	0.14	0.08	0.24	0	0.82	0.98	0.59	0.93	0.43	0.3267	0.3533	0.8333	NP_563655.1(Polyketide cyclase/dehydrase and lipid transport superfamily protein [Arabidopsis thaliana])					COG5637(M:Cell wall/membrane/envelope biogenesis)	COG5637(Glycoside hydrolase family 28)	PF03364.20(Polyketide_cyc:Polyketide cyclase / dehydrase and lipid transport); PF10604.9(Polyketide_cyc2:Polyketide cyclase / dehydrase and lipid transport)
AT1G02475	Polyketide cyclase/dehydrase and lipid transport superfamily protein	929	78.68	76.41	77.38	70.45	79.07	75.65	68.63	64.37	69.01	66.87	66.25	71.3	75.0567	77.49	67.3367	68.14	NP_563656.1(Polyketide cyclase/dehydrase and lipid transport superfamily protein [Arabidopsis thaliana])					COG5637(S:Function unknown)	COG5637(Cyclase dehydrase)	PF03364.20(Polyketide_cyc:Polyketide cyclase / dehydrase and lipid transport); PF10604.9(Polyketide_cyc2:Polyketide cyclase / dehydrase and lipid transport)
AT1G02480	pre-tRNA	73	0	0	0	0	0	0	0	0	0	0	0	0	0	0	0	0
AT1G02490		117	0	0	0	0	0	0	0	0	0	0	0	0	0	0	0	0	NP_001318906.1(hypothetical protein AT1G02490 [Arabidopsis thaliana])
AT1G02500	S-adenosylmethionine synthetase 1	1530	194.41	181.1	190.36	88.22	101.39	91.67	84.51	79.51	86.22	176.92	155.57	160.25	93.76	188.623	83.4133	164.247	NP_171751.1(S-adenosylmethionine synthetase 1 [Arabidopsis thaliana])	GO:0005730(cellular_component:nucleolus); GO:0071281(biological_process:cellular response to iron ion); GO:0004478(molecular_function:methionine adenosyltransferase activity); GO:0005507(molecular_function:copper ion binding); GO:0046686(biological_process:response to cadmium ion); GO:0009735(biological_process:response to cytokinin); GO:0006556(biological_process:S-adenosylmethionine biosyntheti…	K00789	metK	map00270(Cysteine and methionine metabolism)	COG0192(H:Coenzyme transport and metabolism)	COG0192(Catalyzes the formation of S-adenosylmethionine from methionine and ATP)	PF02773.16(S-AdoMet_synt_C:S-adenosylmethionine synthetase, C-terminal domain); PF02772.16(S-AdoMet_synt_M:S-adenosylmethionine synthetase, central domain); PF00438.20(S-AdoMet_synt_N:S-adenosylmethionine synthetase, N-terminal domain)	sp|P23686|METK1_ARATH(S-adenosylmethionine synthase 1 OS=Arabidopsis thaliana OX=3702 GN=SAM1 PE=1 SV=2)
AT1G02510	Outward rectifying potassium channel protein	1086	0	0.11	0	0	0	0	0	0	0	0	0	0.06	0	0.0367	0	0.02	NP_171752.1(Outward rectifying potassium channel protein [Arabidopsis thaliana])	GO:0030322(biological_process:stabilization of membrane potential); GO:0071805(biological_process:potassium ion transmembrane transport); GO:0016021(cellular_component:integral component of membrane); GO:0005267(molecular_function:potassium channel activity); GO:0009705(cellular_component:plant-type vacuole membrane); GO:0005887(cellular_component:integral component of plasma membrane); GO:002284…	K05389	KCNKF		COG1226(H:Coenzyme transport and metabolism)	COG1226(Catalyzes the formation of S-adenosylmethionine from methionine and ATP)	PF07885.16(Ion_trans_2:Ion channel); PF00520.31(Ion_trans:Ion transport protein)	sp|Q9FWX6|KCO4_ARATH(Two-pore potassium channel 4 OS=Arabidopsis thaliana OX=3702 GN=TPK4 PE=2 SV=2)
AT1G02520	P-glycoprotein 11	3871	0.1	0.3	0.34	0.01	0.03	0	0.03	0	0.01	0.25	0.07	0.13	0.0133	0.2467	0.0133	0.15	NP_171753.1(P-glycoprotein 11 [Arabidopsis thaliana])	GO:0042626(molecular_function:ATPase activity, coupled to transmembrane movement of substances); GO:0010329(molecular_function:auxin efflux transmembrane transporter activity); GO:0010540(biological_process:basipetal auxin transport); GO:0016021(cellular_component:integral component of membrane); GO:0005524(molecular_function:ATP binding); GO:0016887(molecular_function:ATPase activity); GO:000588…	K05658;brp	ABCB1, CD243;	map02010(ABC transporters)	COG1132(V:Defense mechanisms)	COG1132((ABC) transporter)	PF00664.23(ABC_membrane:ABC transporter transmembrane region); PF00005.27(ABC_tran:ABC transporter); PF02463.19(SMC_N:RecF/RecN/SMC N terminal domain); PF13401.6(AAA_22:AAA domain); PF13191.6(AAA_16:AAA ATPase domain); PF13555.6(AAA_29:P-loop containing region of AAA domain); PF09818.9(ABC_ATPase:Predicted ATPase of the ABC class)	sp|Q9FWX7|AB11B_ARATH(ABC transporter B family member 11 OS=Arabidopsis thaliana OX=3702 GN=ABCB11 PE=2 SV=1)
AT1G02530	P-glycoprotein 12	3998	0.01	0.06	0.03	0	0.05	0.04	0	0.01	0.04	0.04	0	0.03	0.03	0.0333	0.0167	0.0233	NP_171754.1(P-glycoprotein 12 [Arabidopsis thaliana])	GO:0042626(molecular_function:ATPase activity, coupled to transmembrane movement of substances); GO:0010329(molecular_function:auxin efflux transmembrane transporter activity); GO:0010540(biological_process:basipetal auxin transport); GO:0016021(cellular_component:integral component of membrane); GO:0009506(cellular_component:plasmodesma); GO:0016887(molecular_function:ATPase activity); GO:000588…	K05658	ABCB1, CD243	map02010(ABC transporters)	COG1132(V:Defense mechanisms)	COG1132((ABC) transporter)	PF00664.23(ABC_membrane:ABC transporter transmembrane region); PF00005.27(ABC_tran:ABC transporter); PF02463.19(SMC_N:RecF/RecN/SMC N terminal domain); PF13401.6(AAA_22:AAA domain); PF13555.6(AAA_29:P-loop containing region of AAA domain); PF13191.6(AAA_16:AAA ATPase domain); PF09818.9(ABC_ATPase:Predicted ATPase of the ABC class)	sp|Q9FWX8|AB12B_ARATH(ABC transporter B family member 12 OS=Arabidopsis thaliana OX=3702 GN=ABCB12 PE=2 SV=2)
AT1G02540		873	0	0	0.16	0	0	0	0	0	0	0	0	0	0	0.0533	0	0	NP_171755.1(hypothetical protein AT1G02540 [Arabidopsis thaliana])	GO:0006355(biological_process:regulation of transcription, DNA-templated); GO:0005634(cellular_component:nucleus); GO:0004523(molecular_function:RNA-DNA hybrid ribonuclease activity); GO:0003677(molecular_function:DNA binding)				ENOG4110472(S:Function unknown)	ENOG4110472(-)
AT1G02550	Plant invertase/pectin methylesterase inhibitor superfamily protein	729	0	0	0	0	0	0	0	0	0	0	0	0	0	0	0	0	NP_171756.1(Plant invertase/pectin methylesterase inhibitor superfamily protein [Arabidopsis thaliana])	GO:0046910(molecular_function:pectinesterase inhibitor activity); GO:0004857(molecular_function:enzyme inhibitor activity); GO:0030599(molecular_function:pectinesterase activity)				ENOG410YUUD(S:Function unknown)	ENOG410YUUD(Invertase pectin methylesterase inhibitor family protein)	PF04043.15(PMEI:Plant invertase/pectin methylesterase inhibitor)
AT1G02560	nuclear encoded CLP protease 5	1341	244.08	259.31	239	228.99	239.94	230.78	287.41	282.6	265.7	280.96	277.68	283.65	233.237	247.463	278.57	280.763	NP_563657.1(nuclear encoded CLP protease 5 [Arabidopsis thaliana])	GO:0004176(molecular_function:ATP-dependent peptidase activity); GO:0009941(cellular_component:chloroplast envelope); GO:0004252(molecular_function:serine-type endopeptidase activity); GO:0009534(cellular_component:chloroplast thylakoid); GO:0051117(molecular_function:ATPase binding); GO:0009532(cellular_component:plastid stroma); GO:0006515(biological_process:misfolded or incompletely synthesize…	K01358	clpP, CLPP		COG0740(S:Function unknown)	COG0740(Invertase pectin methylesterase inhibitor family protein)	PF00574.23(CLP_protease:Clp protease)	sp|Q9S834|CLPP5_ARATH(ATP-dependent Clp protease proteolytic subunit 5, chloroplastic OS=Arabidopsis thaliana OX=3702 GN=CLPP5 PE=1 SV=1)
AT1G02570		906	0	0	0	0	0	0	0	0	0.07	0	0	0	0	0	0.0233	0	NP_171758.2(transmembrane protein [Arabidopsis thaliana])	GO:0018024(molecular_function:histone-lysine N-methyltransferase activity); GO:0016021(cellular_component:integral component of membrane); GO:0031519(cellular_component:PcG protein complex)				ENOG41119JW(S:Function unknown)	ENOG41119JW(-)
AT1G02575		898	0	0	0	0	0	0	0	0	0	0	0	0	0	0	0	0	NP_001184891.1(transmembrane protein [Arabidopsis thaliana])	GO:0018024(molecular_function:histone-lysine N-methyltransferase activity); GO:0016021(cellular_component:integral component of membrane); GO:0031519(cellular_component:PcG protein complex)				ENOG41119JW(S:Function unknown)	ENOG41119JW(-)
AT1G02580	SET domain-containing protein	2291	0.03	0.02	0	0	0	0	0.02	0	0	0	0	0	0	0.0167	0.0067	0	NP_563658.1(SET domain-containing protein [Arabidopsis thaliana])	GO:0018024(molecular_function:histone-lysine N-methyltransferase activity); GO:0006349(biological_process:regulation of gene expression by genetic imprinting); GO:0048317(biological_process:seed morphogenesis); GO:0043565(molecular_function:sequence-specific DNA binding); GO:0005634(cellular_component:nucleus); GO:2000014(biological_process:regulation of endosperm development); GO:0045892(biologi…	K11430	EZH2	map00310(Lysine degradation)	COG2940(S:Function unknown)	COG2940(-)	PF00856.28(SET:SET domain); PF18264.1(preSET_CXC:CXC domain)	sp|O65312|MEDEA_ARATH(Histone-lysine N-methyltransferase MEDEA OS=Arabidopsis thaliana OX=3702 GN=MEA PE=1 SV=1)
AT1G02590	Aldehyde oxidase/xanthine dehydrogenase, molybdopterin binding protein	270	0	0	0	0	0	0	0	0	0	0	0	0	0	0	0	0	NP_171760.1(Aldehyde oxidase/xanthine dehydrogenase, molybdopterin binding protein [Arabidopsis thaliana])	GO:0016491(molecular_function:oxidoreductase activity); GO:0004031(molecular_function:aldehyde oxidase activity); GO:0009688(biological_process:abscisic acid biosynthetic process); GO:0042542(biological_process:response to hydrogen peroxide); GO:0102797(molecular_function:geranial:oxygen oxidoreductase activity); GO:0019760(biological_process:glucosinolate metabolic process); GO:0050302(molecular…	K22417	AAO4	map00380(Tryptophan metabolism)	COG4631(S:Function unknown); COG4630(S:Function unknown)	COG4631(Histone-lysine N-methyltransferase); COG4630(Histone-lysine N-methyltransferase)	PF02738.18(Ald_Xan_dh_C2:Molybdopterin-binding domain of aldehyde dehydrogenase)	sp|Q7G191|ALDO4_ARATH(Aldehyde oxidase 4 OS=Arabidopsis thaliana OX=3702 GN=AAO4 PE=1 SV=2)
AT1G02600	pre-tRNA	72	0	0	0	0	0	0	0	0	0	0	0	0	0	0	0	0	EOY28708.1(Uncharacterized protein TCM_030231 [Theobroma cacao])
AT1G02610	RING/FYVE/PHD zinc finger superfamily protein	937	3.33	3.35	3.83	5.55	5.78	7.01	4.7	5.15	5.14	6.66	7.09	5.28	6.1133	3.5033	4.9967	6.3433	NP_171761.2(RING/FYVE/PHD zinc finger superfamily protein [Arabidopsis thaliana])	GO:0016567(biological_process:protein ubiquitination); GO:0016021(cellular_component:integral component of membrane); GO:0016020(cellular_component:membrane); GO:0004842(molecular_function:ubiquitin-protein transferase activity); GO:0008270(molecular_function:zinc ion binding)				COG5183(O:Posttranslational modification, protein turnover, chaperones)	COG5183((Membrane-Associated Ring finger (C3HC4)))	PF12428.8(DUF3675:Protein of unknown function (DUF3675)); PF12906.7(RINGv:RING-variant domain)	sp|Q0P496|MARH4_DANRE(E3 ubiquitin-protein ligase MARCH4 OS=Danio rerio OX=7955 GN=march4 PE=2 SV=1)
AT1G02620	Ras-related small GTP-binding family protein	687	0	0	0	0.32	1.22	0.34	0.75	0.34	0.55	0.33	0	0.11	0.6267	0	0.5467	0.1467	NP_001318907.1(Ras-related small GTP-binding family protein [Arabidopsis thaliana])	GO:0070971(cellular_component:endoplasmic reticulum exit site); GO:0005794(cellular_component:Golgi apparatus); GO:0006888(biological_process:ER to Golgi vesicle-mediated transport); GO:0005783(cellular_component:endoplasmic reticulum); GO:0006886(biological_process:intracellular protein transport); GO:0003924(molecular_function:GTPase activity); GO:0016050(biological_process:vesicle organization…	K07953	SAR1	map04141(Protein processing in endoplasmic reticulum)	ENOG410YIKI(O:Posttranslational modification, protein turnover, chaperones)	ENOG410YIKI((Membrane-Associated Ring finger (C3HC4)))	PF00025.21(Arf:ADP-ribosylation factor family)	sp|O04834|SAR1A_ARATH(GTP-binding protein SAR1A OS=Arabidopsis thaliana OX=3702 GN=SAR1A PE=2 SV=1)
AT1G02630	Nucleoside transporter family protein	1609	0	0	0	0	0	0	0	0	0	0	0	0	0	0	0	0	NP_171763.1(Nucleoside transporter family protein [Arabidopsis thaliana])	GO:0016021(cellular_component:integral component of membrane); GO:0005337(molecular_function:nucleoside transmembrane transporter activity); GO:0005886(cellular_component:plasma membrane)	K15014	SLC29A1_2_3, ENT1_2_3		ENOG410Y3MT(S:Function unknown)	ENOG410Y3MT(solute carrier family 29 (nucleoside transporters), member)	PF01733.18(Nucleoside_tran:Nucleoside transporter)	sp|Q84XI3|ENT8_ARATH(Equilibrative nucleotide transporter 8 OS=Arabidopsis thaliana OX=3702 GN=ETN8 PE=2 SV=1)
AT1G02640	beta-xylosidase 2	2584	0.15	0.31	0.23	1.05	2.21	1.06	1.69	1.2	1.76	0.19	0.15	0.27	1.44	0.23	1.55	0.2033	NP_563659.1(beta-xylosidase 2 [Arabidopsis thaliana])	GO:0046556(molecular_function:alpha-L-arabinofuranosidase activity); GO:0005975(biological_process:carbohydrate metabolic process); GO:0009505(cellular_component:plant-type cell wall); GO:0005576(cellular_component:extracellular region); GO:0004553(molecular_function:hydrolase activity, hydrolyzing O-glycosyl compounds); GO:0031222(biological_process:arabinan catabolic process); GO:0045493(biolog…				COG1472(S:Function unknown)	COG1472(solute carrier family 29 (nucleoside transporters), member)	PF01915.22(Glyco_hydro_3_C:Glycosyl hydrolase family 3 C-terminal domain); PF00933.21(Glyco_hydro_3:Glycosyl hydrolase family 3 N terminal domain); PF14310.6(Fn3-like:Fibronectin type III-like domain)	sp|Q94KD8|BXL2_ARATH(Probable beta-D-xylosidase 2 OS=Arabidopsis thaliana OX=3702 GN=BXL2 PE=2 SV=1)
AT1G02650	Tetratricopeptide repeat (TPR)-like superfamily protein	1542	0.4	0.33	0.46	0.22	0.56	0.5	0.72	0.53	0.74	0.35	0.31	0.19	0.4267	0.3967	0.6633	0.2833	NP_171765.1(Tetratricopeptide repeat (TPR)-like superfamily protein [Arabidopsis thaliana])					ENOG410Y929(O:Posttranslational modification, protein turnover, chaperones)	ENOG410Y929(DNAJ heat shock N-terminal domain-containing protein)
AT1G02660	alpha/beta-Hydrolases superfamily protein	2609	14.59	15.16	12.58	2.28	4	2.89	2.2	2.28	1.97	9.7	6.3	6.98	3.0567	14.11	2.15	7.66	NP_563660.1(alpha/beta-Hydrolases superfamily protein [Arabidopsis thaliana])	GO:0031969(cellular_component:chloroplast membrane); GO:0016787(molecular_function:hydrolase activity); GO:0047714(molecular_function:galactolipase activity); GO:0016021(cellular_component:integral component of membrane); GO:0006629(biological_process:lipid metabolic process); GO:0009570(cellular_component:chloroplast stroma); GO:0052740(molecular_function:1-acyl-2-lysophosphatidylserine acylhydr…				ENOG410ZUTC(O:Posttranslational modification, protein turnover, chaperones)	ENOG410ZUTC(DNAJ heat shock N-terminal domain-containing protein)	PF01764.25(Lipase_3:Lipase (class 3))	sp|F4HXL0|PLIP2_ARATH(Phospholipase A1 PLIP2, chloroplastic OS=Arabidopsis thaliana OX=3702 GN=PLIP2 PE=1 SV=1)
AT1G02670	P-loop containing nucleoside triphosphate hydrolases superfamily protein	2037	1.65	1.99	1.59	0.47	0.64	0.67	0.68	1.1	0.88	1.54	1.56	2.2	0.5933	1.7433	0.8867	1.7667	NP_171767.1(P-loop containing nucleoside triphosphate hydrolases superfamily protein [Arabidopsis thaliana])	GO:0016787(molecular_function:hydrolase activity); GO:0046872(molecular_function:metal ion binding); GO:0005524(molecular_function:ATP binding); GO:0004386(molecular_function:helicase activity)	K15083	RAD16		ENOG410XPDU(O:Posttranslational modification, protein turnover, chaperones); COG0553(O:Posttranslational modification, protein turnover, chaperones)	ENOG410XPDU(DNAJ heat shock N-terminal domain-containing protein); COG0553(DNAJ heat shock N-terminal domain-containing protein)	PF00176.23(SNF2_N:SNF2 family N-terminal domain); PF00271.31(Helicase_C:Helicase conserved C-terminal domain); PF04851.15(ResIII:Type III restriction enzyme, res subunit)	sp|P31244|RAD16_YEAST(DNA repair protein RAD16 OS=Saccharomyces cerevisiae (strain ATCC 204508 / S288c) OX=559292 GN=RAD16 PE=1 SV=1)
AT1G02680	TBP-associated factor 13	907	13.54	10.55	10.98	9.81	6.72	7.76	9.06	9.05	8.18	13.55	10.14	12.6	8.0967	11.69	8.7633	12.0967	NP_171768.2(TBP-associated factor 13 [Arabidopsis thaliana])	GO:0048316(biological_process:seed development); GO:0005634(cellular_component:nucleus); GO:0005886(cellular_component:plasma membrane); GO:0003712(molecular_function:transcription cofactor activity); GO:0009960(biological_process:endosperm development); GO:0009793(biological_process:embryo development ending in seed dormancy); GO:0006357(biological_process:regulation of transcription from RNA po…	K03127	TAF13	map03022(Basal transcription factors)	COG5248(K:Transcription)	COG5248(TAF13 RNA polymerase II, TATA box binding protein (TBP)-associated factor)	PF02269.16(TFIID-18kDa:Transcription initiation factor IID, 18kD subunit)	sp|Q6NQH4|TAF13_ARATH(Transcription initiation factor TFIID subunit 13 OS=Arabidopsis thaliana OX=3702 GN=TAF13 PE=1 SV=1)
AT1G02681	Pseudogene of AT4G02160	510	0	0	0	0	0	0	0	0	0	0	0.19	0	0	0	0	0.0633	AAG10632.1(Hypothetical protein [Arabidopsis thaliana])	GO:0016021(cellular_component:integral component of membrane); GO:0003676(molecular_function:nucleic acid binding)				ENOG41105QJ(S:Function unknown)	ENOG41105QJ(-)
AT1G02690	importin alpha isoform 6	1940	1.47	1.47	0.88	0.53	0.66	0.47	1.03	0.82	1.05	1.03	0.63	0.92	0.5533	1.2733	0.9667	0.86	NP_973743.1(importin alpha isoform 6 [Arabidopsis thaliana])	GO:0005737(cellular_component:cytoplasm); GO:0008139(molecular_function:nuclear localization sequence binding); GO:0005643(cellular_component:nuclear pore); GO:0005634(cellular_component:nucleus); GO:0006606(biological_process:protein import into nucleus); GO:0006607(biological_process:NLS-bearing protein import into nucleus); GO:0005654(cellular_component:nucleoplasm); GO:0061608(molecular_funct…	K15042	KPNA5_6		COG5064(U:Intracellular trafficking, secretion, and vesicular transport)	COG5064(importin subunit alpha)	PF00514.23(Arm:Armadillo/beta-catenin-like repeat); PF13513.6(HEAT_EZ:HEAT-like repeat); PF01749.20(IBB:Importin beta binding domain); PF16186.5(Arm_3:Atypical Arm repeat); PF13646.6(HEAT_2:HEAT repeats); PF02985.22(HEAT:HEAT repeat); PF04826.13(Arm_2:Armadillo-like); PF01602.20(Adaptin_N:Adaptin N terminal region)	sp|Q9FWY7|IMPA6_ARATH(Importin subunit alpha-6 OS=Arabidopsis thaliana OX=3702 GN=IMPA6 PE=2 SV=1)
AT1G02700		1030	2.19	2.46	2.61	1.03	0.74	1.02	1.38	1.13	1.35	1.71	0.38	1.23	0.93	2.42	1.2867	1.1067	NP_563661.1(GATA transcription factor-like protein [Arabidopsis thaliana])	GO:0005737(cellular_component:cytoplasm); GO:0061608(molecular_function:nuclear import signal receptor activity); GO:0005634(cellular_component:nucleus); GO:0006606(biological_process:protein import into nucleus)				ENOG410YZ6J(S:Function unknown)	ENOG410YZ6J(-)
AT1G02710	glycine-rich protein	291	16.97	36.37	19.68	9.59	7.84	3.56	6.31	6.57	15.22	17.17	4.44	6.06	6.9967	24.34	9.3667	9.2233	NP_171771.1(glycine-rich protein [Arabidopsis thaliana])
AT1G02720	galacturonosyltransferase 5	1775	6.3	6.83	7.03	8.75	7.94	7.11	8.67	8.35	9.15	5.69	5.86	6.32	7.9333	6.72	8.7233	5.9567	NP_171772.1(galacturonosyltransferase 5 [Arabidopsis thaliana])	GO:0005794(cellular_component:Golgi apparatus); GO:0005783(cellular_component:endoplasmic reticulum); GO:0016021(cellular_component:integral component of membrane); GO:0000139(cellular_component:Golgi membrane); GO:0045489(biological_process:pectin biosynthetic process); GO:0048363(biological_process:mucilage pectin metabolic process); GO:0016757(molecular_function:transferase activity, transferr…				ENOG41106K3(O:Posttranslational modification, protein turnover, chaperones)	ENOG41106K3(glycosyltransferase 8 domain containing)	PF01501.20(Glyco_transf_8:Glycosyl transferase family 8); PF18404.1(Glyco_transf_24:Glucosyltransferase 24)	sp|Q9FWY9|GATL5_ARATH(Probable galacturonosyltransferase-like 5 OS=Arabidopsis thaliana OX=3702 GN=GATL5 PE=2 SV=1)
AT1G02730	cellulose synthase-like D5	3854	0.53	0.61	0.34	0.56	1.72	0.6	1.78	1.29	1.66	0.6	0.53	0.54	0.96	0.4933	1.5767	0.5567	NP_171773.1(cellulose synthase-like D5 [Arabidopsis thaliana])	GO:0005794(cellular_component:Golgi apparatus); GO:0042546(biological_process:cell wall biogenesis); GO:0000919(biological_process:cell plate assembly); GO:0016021(cellular_component:integral component of membrane); GO:0016020(cellular_component:membrane); GO:0009651(biological_process:response to salt stress); GO:0000139(cellular_component:Golgi membrane); GO:0048367(biological_process:shoot sys…	K00770	E2.4.2.24	map00520(Amino sugar and nucleotide sugar metabolism)	COG1215(O:Posttranslational modification, protein turnover, chaperones)	COG1215(glycosyltransferase 8 domain containing)	PF03552.14(Cellulose_synt:Cellulose synthase); PF14570.6(zf-RING_4:RING/Ubox like zinc-binding domain); PF13632.6(Glyco_trans_2_3:Glycosyl transferase family group 2); PF00535.26(Glycos_transf_2:Glycosyl transferase family 2); PF14569.6(zf-UDP:Zinc-binding RING-finger)	sp|Q9SRW9|CSLD5_ARATH(Cellulose synthase-like protein D5 OS=Arabidopsis thaliana OX=3702 GN=CSLD5 PE=2 SV=1)
AT1G02740	MRG family protein	1319	8.31	9.24	9.46	6.12	5.18	5.59	6.6	5.75	5.01	6.14	5.63	6.25	5.63	9.0033	5.7867	6.0067	NP_171774.2(MRG family protein [Arabidopsis thaliana])	GO:0048510(biological_process:regulation of timing of transition from vegetative to reproductive phase); GO:0000123(cellular_component:histone acetyltransferase complex); GO:0043967(biological_process:histone H4 acetylation); GO:0006325(biological_process:chromatin organization); GO:0005634(cellular_component:nucleus); GO:1990188(molecular_function:euchromatin binding); GO:0006355(biological_proc…	K11339	MORF4L1, MRG15, EAF3		ENOG410XR9F(K:Transcription)	ENOG410XR9F(Mortality factor 4-like protein)	PF05712.13(MRG:MRG); PF11717.8(Tudor-knot:RNA binding activity-knot of a chromodomain)	sp|Q4V3E2|MRG2_ARATH(Protein MRG2 OS=Arabidopsis thaliana OX=3702 GN=MRG2 PE=1 SV=1)
AT1G02750	Drought-responsive family protein	1000	11.4	12.2	13.66	11.74	9.28	14.39	8.78	11.25	10.65	14.49	13.97	15.76	11.8033	12.42	10.2267	14.74	NP_171775.2(Drought-responsive family protein [Arabidopsis thaliana])	GO:0005737(cellular_component:cytoplasm); GO:0005634(cellular_component:nucleus)				ENOG4110546(S:Function unknown); ENOG41107UY(S:Function unknown)	ENOG4110546(Pfam:Di19); ENOG41107UY(Pfam:Di19)	PF05605.12(zf-Di19:Drought induced 19 protein (Di19), zinc-binding); PF14571.6(Di19_C:Stress-induced protein Di19, C-terminal)	sp|Q8GWK1|DI192_ARATH(Protein DEHYDRATION-INDUCED 19 homolog 2 OS=Arabidopsis thaliana OX=3702 GN=DI19-2 PE=1 SV=1)
AT1G02760	pre-tRNA	73	0	0	0	0	0	0	0	0	0	0	0	0	0	0	0	0
AT1G02770	Protein of unknown function (DUF626)	1218	0.16	0.3	0.31	0.1	0	0.2	0	0.05	0	0.1	0.05	0.05	0.1	0.2567	0.0167	0.0667	NP_171776.2(hypothetical protein AT1G02770 [Arabidopsis thaliana])					ENOG41107J0(S:Function unknown)	ENOG41107J0(Protein of unknown function (DUF626))	PF04776.12(protein_MS5:Protein MS5)	sp|Q9SRX1|Y1277_ARATH(UPF0725 protein At1g02770 OS=Arabidopsis thaliana OX=3702 GN=At1g02770 PE=2 SV=1)
AT1G02780	Ribosomal protein L19e family protein	1031	470.99	445.03	437.05	441.21	323.41	353.87	537.44	539.06	526.58	654.63	569.07	710.85	372.83	451.023	534.36	644.85	ESQ36661.1(hypothetical protein EUTSA_v10008661mg [Eutrema salsugineum])	GO:0005730(cellular_component:nucleolus); GO:0022626(cellular_component:cytosolic ribosome); GO:0022625(cellular_component:cytosolic large ribosomal subunit); GO:0005829(cellular_component:cytosol); GO:0016020(cellular_component:membrane); GO:0003735(molecular_function:structural constituent of ribosome); GO:0003723(molecular_function:RNA binding); GO:0005886(cellular_component:plasma membrane); …	K02885	RP-L19e, RPL19	map03010(Ribosome)	COG2147(S:Function unknown)	COG2147(Protein of unknown function (DUF626))	PF01280.20(Ribosomal_L19e:Ribosomal protein L19e)	sp|Q9SRX2|RL191_ARATH(60S ribosomal protein L19-1 OS=Arabidopsis thaliana OX=3702 GN=RPL19A PE=2 SV=1)
AT1G02790	polygalacturonase 4	1658	0	0	0	0	0	0	0	0	0	0	0	0	0	0	0	0	NP_171778.1(polygalacturonase 4 [Arabidopsis thaliana])	GO:0005975(biological_process:carbohydrate metabolic process); GO:0004650(molecular_function:polygalacturonase activity); GO:0071555(biological_process:cell wall organization); GO:0005576(cellular_component:extracellular region); GO:0047911(molecular_function:galacturan 1,4-alpha-galacturonidase activity); GO:0009505(cellular_component:plant-type cell wall)	K01213	E3.2.1.67	map00040(Pentose and glucuronate interconversions)	COG5434(S:Function unknown)	COG5434(Protein of unknown function (DUF626))	PF00295.17(Glyco_hydro_28:Glycosyl hydrolases family 28); PF12708.7(Pectate_lyase_3:Pectate lyase superfamily protein)	sp|P49062|PGLR1_ARATH(Exopolygalacturonase clone GBGE184 OS=Arabidopsis thaliana OX=3702 GN=PGA3 PE=2 SV=1)
AT1G02800	cellulase 2	1764	0	0	0.07	0.06	0.06	0.03	0.12	0.13	0	0.03	0	0	0.05	0.0233	0.0833	0.01	NP_171779.1(cellulase 2 [Arabidopsis thaliana])	GO:0007389(biological_process:pattern specification process); GO:0008810(molecular_function:cellulase activity); GO:0009624(biological_process:response to nematode); GO:0030245(biological_process:cellulose catabolic process); GO:0071555(biological_process:cell wall organization); GO:0005576(cellular_component:extracellular region)	K01179	E3.2.1.4	map00500(Starch and sucrose metabolism)	ENOG410XPC9(S:Function unknown)	ENOG410XPC9(Protein of unknown function (DUF626))	PF00759.19(Glyco_hydro_9:Glycosyl hydrolase family 9)	sp|Q9SRX3|GUN1_ARATH(Endoglucanase 1 OS=Arabidopsis thaliana OX=3702 GN=CEL2 PE=2 SV=1)
AT1G02810	Plant invertase/pectin methylesterase inhibitor superfamily	1906	0	0	0	0	0	0	0.06	0.06	0	0	0	0.03	0	0	0.04	0.01	NP_563662.1(Plant invertase/pectin methylesterase inhibitor superfamily [Arabidopsis thaliana])	GO:0042545(biological_process:cell wall modification); GO:0046910(molecular_function:pectinesterase inhibitor activity); GO:0005618(cellular_component:cell wall); GO:0030599(molecular_function:pectinesterase activity); GO:0005576(cellular_component:extracellular region); GO:0045330(molecular_function:aspartyl esterase activity); GO:0045490(biological_process:pectin catabolic process); GO:0004857(…	K01051	E3.1.1.11	map00040(Pentose and glucuronate interconversions)	COG4677(G:Carbohydrate transport and metabolism)	COG4677(hydrolase family)	PF01095.19(Pectinesterase:Pectinesterase); PF04043.15(PMEI:Plant invertase/pectin methylesterase inhibitor)	sp|Q9SRX4|PME7_ARATH(Probable pectinesterase/pectinesterase inhibitor 7 OS=Arabidopsis thaliana OX=3702 GN=PME7 PE=2 SV=1)
AT1G02813	Protein of unknown function, DUF538	612	0	0	0	0	0	0	0	0	0	0	0	0	0	0	0	0	NP_563663.1(pectinesterase (Protein of unknown function, DUF538) [Arabidopsis thaliana])					COG4677(G:Carbohydrate transport and metabolism); ENOG411074W(S:Function unknown)	COG4677(pectinesterase); ENOG411074W(Protein of unknown function, DUF538)	PF04398.12(DUF538:Protein of unknown function, DUF538)
AT1G02816	Protein of unknown function, DUF538	1009	32.19	28	25.42	7.63	8.29	8.37	6.41	6.86	7.17	23.05	28.94	20.82	8.0967	28.5367	6.8133	24.27	NP_563664.1(pectinesterase (Protein of unknown function, DUF538) [Arabidopsis thaliana])	GO:0042545(biological_process:cell wall modification); GO:0005773(cellular_component:vacuole); GO:0016021(cellular_component:integral component of membrane); GO:0030599(molecular_function:pectinesterase activity); GO:0005774(cellular_component:vacuolar membrane); GO:0045330(molecular_function:aspartyl esterase activity); GO:0004857(molecular_function:enzyme inhibitor activity); GO:0045490(biologi…				ENOG410YRQA(S:Function unknown)	ENOG410YRQA(Protein of unknown function, DUF538)	PF04398.12(DUF538:Protein of unknown function, DUF538)
AT1G02820	Late embryogenesis abundant 3 (LEA3) family protein	615	78.74	55.28	90.09	6.95	9.49	9.32	12.02	9.98	11.87	5.8	4.56	8.71	8.5867	74.7033	11.29	6.3567	NP_171781.1(Late embryogenesis abundant 3 (LEA3) family protein [Arabidopsis thaliana])	GO:0009651(biological_process:response to salt stress); GO:0005829(cellular_component:cytosol); GO:0005634(cellular_component:nucleus); GO:0005739(cellular_component:mitochondrion); GO:0009414(biological_process:response to water deprivation)				ENOG410ZEWF(S:Function unknown)	ENOG410ZEWF(Protein of unknown function, DUF538)	PF03242.13(LEA_3:Late embryogenesis abundant protein)	sp|Q9SRX6|LEA2_ARATH(Late embryogenis abundant protein 2 OS=Arabidopsis thaliana OX=3702 GN=LEA2 PE=2 SV=1)
AT1G02830	Ribosomal L22e protein family	384	0.39	0	0.37	0	0.36	0	0.34	0	0	0.33	0	0	0.12	0.2533	0.1133	0.11	NP_171782.1(Ribosomal L22e protein family [Arabidopsis thaliana])	GO:0003735(molecular_function:structural constituent of ribosome); GO:0005840(cellular_component:ribosome); GO:0022625(cellular_component:cytosolic large ribosomal subunit); GO:0003723(molecular_function:RNA binding); GO:0006412(biological_process:translation)	K02891	RP-L22e, RPL22	map03010(Ribosome)	ENOG4111UVJ(S:Function unknown)	ENOG4111UVJ(Protein of unknown function, DUF538)	PF01776.17(Ribosomal_L22e:Ribosomal L22e protein family)	sp|Q9SRX7|RL221_ARATH(Putative 60S ribosomal protein L22-1 OS=Arabidopsis thaliana OX=3702 GN=RPL22A PE=3 SV=1)
AT1G02840	RNA-binding (RRM/RBD/RNP motifs) family protein	1241	95.01	80.85	90.01	71.66	60.01	69.72	71.09	74.73	70.12	134.37	119.83	139.24	67.13	88.6233	71.98	131.147	NP_850933.1(RNA-binding (RRM/RBD/RNP motifs) family protein [Arabidopsis thaliana])	GO:0016607(cellular_component:nuclear speck); GO:0035061(cellular_component:interchromatin granule); GO:0000381(biological_process:regulation of alternative mRNA splicing, via spliceosome); GO:0045292(biological_process:mRNA cis splicing, via spliceosome); GO:0003723(molecular_function:RNA binding); GO:0005634(cellular_component:nucleus); GO:0005681(cellular_component:spliceosomal complex); GO:00…	K12890	SFRS1, ASF, SF2	map03040(Spliceosome)	COG0724(S:Function unknown)	COG0724(Rna-binding protein)	PF00076.22(RRM_1:RNA recognition motif. (a.k.a. RRM, RBD, or RNP domain)); PF16367.5(RRM_7:RNA recognition motif); PF16842.5(RRM_occluded:Occluded RNA-recognition motif)	sp|O22315|SR34_ARATH(Serine/arginine-rich-splicing factor SR34 OS=Arabidopsis thaliana OX=3702 GN=SR34 PE=1 SV=1)
AT1G02850	beta glucosidase 11	1804	34.02	19.05	25.62	0.2	0.31	0.13	0.03	0.04	0.03	49.47	44.39	40.05	0.2133	26.23	0.0333	44.6367	NP_973746.3(beta glucosidase 11 [Arabidopsis thaliana])	GO:0102483(molecular_function:scopolin beta-glucosidase activity); GO:0005975(biological_process:carbohydrate metabolic process); GO:0008422(molecular_function:beta-glucosidase activity); GO:0004553(molecular_function:hydrolase activity, hydrolyzing O-glycosyl compounds)	K01188	E3.2.1.21	map00460(Cyanoamino acid metabolism); map00940(Phenylpropanoid biosynthesis); map00500(Starch and sucrose metabolism)	COG2723(G:Carbohydrate transport and metabolism)	COG2723(beta-glucosidase)	PF00232.18(Glyco_hydro_1:Glycosyl hydrolase family 1)	sp|B3H5Q1|BGL11_ARATH(Beta-glucosidase 11 OS=Arabidopsis thaliana OX=3702 GN=BGLU11 PE=2 SV=2)
AT1G02860	SPX (SYG1/Pho81/XPR1) domain-containing protein	1517	18.24	17.21	16.46	5.94	6.32	6.68	4.32	3.68	4.56	10.05	10.36	8.77	6.3133	17.3033	4.1867	9.7267	NP_563667.1(SPX (SYG1/Pho81/XPR1) domain-containing protein [Arabidopsis thaliana])	GO:0016607(cellular_component:nuclear speck); GO:0080021(biological_process:response to benzoic acid); GO:0010167(biological_process:response to nitrate); GO:0009751(biological_process:response to salicylic acid); GO:0009627(biological_process:systemic acquired resistance); GO:0005634(cellular_component:nucleus); GO:0010337(biological_process:regulation of salicylic acid metabolic process); GO:00…	K16275	BAH, NLA		ENOG4110S99(G:Carbohydrate transport and metabolism)	ENOG4110S99(beta-glucosidase)	PF13920.6(zf-C3HC4_3:Zinc finger, C3HC4 type (RING finger)); PF00097.25(zf-C3HC4:Zinc finger, C3HC4 type (RING finger)); PF13445.6(zf-RING_UBOX:RING-type zinc-finger); PF13639.6(zf-RING_2:Ring finger domain); PF03105.19(SPX:SPX domain); PF14634.6(zf-RING_5:zinc-RING finger domain)	sp|Q9SRX9|BAH1_ARATH(E3 ubiquitin-protein ligase BAH1 OS=Arabidopsis thaliana OX=3702 GN=BAH1 PE=1 SV=1)
AT1G02870		843	23.32	24.97	24.06	5.63	5.48	5.37	10.01	8.37	10.14	22.39	20.66	24.71	5.4933	24.1167	9.5067	22.5867	NP_563668.1(nucleolar-like protein [Arabidopsis thaliana])	GO:0042273(biological_process:ribosomal large subunit biogenesis); GO:0005730(cellular_component:nucleolus)	K14839	NOP16		ENOG41123SB(J:Translation, ribosomal structure and biogenesis)	ENOG41123SB(Involved in the biogenesis of the 60S ribosomal subunit (By similarity))	PF09420.10(Nop16:Ribosome biogenesis protein Nop16)
AT1G02880	thiamin pyrophosphokinase1	1169	21.08	20.97	22.7	9.14	8.93	9.72	9.86	8.49	12.22	31.06	26.77	27.65	9.2633	21.5833	10.19	28.4933	NP_849580.1(thiamin pyrophosphokinase1 [Arabidopsis thaliana])	GO:0009229(biological_process:thiamine diphosphate biosynthetic process); GO:0030975(molecular_function:thiamine binding); GO:0005829(cellular_component:cytosol); GO:0016301(molecular_function:kinase activity); GO:0004788(molecular_function:thiamine diphosphokinase activity); GO:0006772(biological_process:thiamine metabolic process); GO:0005524(molecular_function:ATP binding)	K00949	thiN, TPK1, THI80	map00730(Thiamine metabolism)	COG1564(H:Coenzyme transport and metabolism); COG0464(O:Posttranslational modification, protein turnover, chaperones)	COG1564(thiamine diphosphokinase activity); COG0464(Aaa atpase)	PF04263.16(TPK_catalytic:Thiamin pyrophosphokinase, catalytic domain); PF04265.14(TPK_B1_binding:Thiamin pyrophosphokinase, vitamin B1 binding domain)	sp|B9DGU7|TPK1_ARATH(Thiamine pyrophosphokinase 1 OS=Arabidopsis thaliana OX=3702 GN=TPK1 PE=2 SV=1)
AT1G02890	AAA-type ATPase family protein	4131	20.48	18.59	20.6	13.42	16.3	14.47	13.87	12.97	13.85	22.64	20.21	21.98	14.73	19.89	13.5633	21.61	NP_171788.3(AAA-type ATPase family protein [Arabidopsis thaliana])	GO:0005524(molecular_function:ATP binding)				COG0464(H:Coenzyme transport and metabolism)	COG0464(thiamine diphosphokinase activity)	PF00004.29(AAA:ATPase family associated with various cellular activities (AAA)); PF17862.1(AAA_lid_3:AAA+ lid domain); PF05496.12(RuvB_N:Holliday junction DNA helicase RuvB P-loop domain); PF13401.6(AAA_22:AAA domain); PF07728.14(AAA_5:AAA domain (dynein-related subfamily)); PF01695.17(IstB_IS21:IstB-like ATP binding protein); PF13191.6(AAA_16:AAA ATPase domain)	sp|Q60QD1|FIGL1_CAEBR(Fidgetin-like protein 1 OS=Caenorhabditis briggsae OX=6238 GN=figl-1 PE=3 SV=1)
AT1G02900	rapid alkalinization factor 1	579	1.28	1.33	0.61	1	1.19	0.61	2.13	0.9	1.45	1.75	1.78	0.71	0.9333	1.0733	1.4933	1.4133	NP_171789.1(rapid alkalinization factor 1 [Arabidopsis thaliana])	GO:0005179(molecular_function:hormone activity); GO:0030308(biological_process:negative regulation of cell growth); GO:0019722(biological_process:calcium-mediated signaling); GO:0048046(cellular_component:apoplast); GO:0048364(biological_process:root development); GO:0007267(biological_process:cell-cell signaling); GO:0009506(cellular_component:plasmodesma)				ENOG4111BVJ(U:Intracellular trafficking, secretion, and vesicular transport)	ENOG4111BVJ(Rapid ALkalinization Factor (RALF))	PF05498.11(RALF:Rapid ALkalinization Factor (RALF))	sp|Q9SRY3|RLF1_ARATH(Protein RALF-like 1 OS=Arabidopsis thaliana OX=3702 GN=RALF1 PE=1 SV=1)
AT1G02910	tetratricopeptide repeat (TPR)-containing protein	1557	58.37	61.47	61.26	58.04	48.11	54.52	60.27	64.78	58.3	64.15	68.19	71.33	53.5567	60.3667	61.1167	67.89	NP_171790.1(tetratricopeptide repeat (TPR)-containing protein [Arabidopsis thaliana])	GO:0009535(cellular_component:chloroplast thylakoid membrane); GO:0016021(cellular_component:integral component of membrane); GO:0010270(biological_process:photosystem II oxygen evolving complex assembly); GO:0009507(cellular_component:chloroplast)				ENOG410YYDP(S:Function unknown)	ENOG410YYDP(Protein of unknown function (DUF3493))	PF11998.8(DUF3493:Low psii accumulation1 / Rep27); PF07719.17(TPR_2:Tetratricopeptide repeat); PF00515.28(TPR_1:Tetratricopeptide repeat)	sp|Q9SRY4|LPA1_ARATH(Protein LOW PSII ACCUMULATION 1, chloroplastic OS=Arabidopsis thaliana OX=3702 GN=LPA1 PE=1 SV=1)
AT1G02920	glutathione S-transferase 7	925	85.64	110.31	98.42	3.76	9.18	6.15	2.01	0.95	4.24	101.79	118.29	90.9	6.3633	98.1233	2.4	103.66	NP_171791.1(glutathione S-transferase 7 [Arabidopsis thaliana])	GO:0005737(cellular_component:cytoplasm); GO:0009414(biological_process:response to water deprivation); GO:0004364(molecular_function:glutathione transferase activity); GO:0009407(biological_process:toxin catabolic process); GO:0005773(cellular_component:vacuole); GO:0009817(biological_process:defense response to fungus, incompatible interaction); GO:0005829(cellular_component:cytosol); GO:005089…	K00799	GST, gst	map00480(Glutathione metabolism)	COG0625(S:Function unknown)	COG0625(Protein of unknown function (DUF3493))	PF02798.20(GST_N:Glutathione S-transferase, N-terminal domain); PF00043.25(GST_C:Glutathione S-transferase, C-terminal domain); PF13417.6(GST_N_3:Glutathione S-transferase, N-terminal domain); PF13409.6(GST_N_2:Glutathione S-transferase, N-terminal domain); PF13410.6(GST_C_2:Glutathione S-transferase, C-terminal domain); PF14497.6(GST_C_3:Glutathione S-transferase, C-terminal domain)	sp|Q9SRY5|GSTF7_ARATH(Glutathione S-transferase F7 OS=Arabidopsis thaliana OX=3702 GN=GSTF7 PE=2 SV=3)
AT1G02930	glutathione S-transferase 6	866	739.44	820.91	712.61	5.11	9.74	5.87	2.04	1.98	5.19	500.09	501.92	400.55	6.9067	757.653	3.07	467.52	NP_171792.1(glutathione S-transferase 6 [Arabidopsis thaliana])	GO:0005737(cellular_component:cytoplasm); GO:0004364(molecular_function:glutathione transferase activity); GO:0009414(biological_process:response to water deprivation); GO:0005618(cellular_component:cell wall); GO:0009817(biological_process:defense response to fungus, incompatible interaction); GO:0005829(cellular_component:cytosol); GO:0050897(molecular_function:cobalt ion binding); GO:0005634(c…	K00799	GST, gst	map00480(Glutathione metabolism)	COG0625(O:Posttranslational modification, protein turnover, chaperones)	COG0625(glutathione Stransferase)	PF02798.20(GST_N:Glutathione S-transferase, N-terminal domain); PF13417.6(GST_N_3:Glutathione S-transferase, N-terminal domain); PF00043.25(GST_C:Glutathione S-transferase, C-terminal domain); PF13409.6(GST_N_2:Glutathione S-transferase, N-terminal domain); PF13410.6(GST_C_2:Glutathione S-transferase, C-terminal domain); PF14497.6(GST_C_3:Glutathione S-transferase, C-terminal domain)	sp|P42760|GSTF6_ARATH(Glutathione S-transferase F6 OS=Arabidopsis thaliana OX=3702 GN=GSTF6 PE=2 SV=2)
AT1G02940	glutathione S-transferase (class phi) 5	771	0.5	0.55	0.96	0.09	0	0	0	0.19	0	0.28	0.76	0.55	0.03	0.67	0.0633	0.53	NP_001322019.1(glutathione S-transferase (class phi) 5 [Arabidopsis thaliana])	GO:0005737(cellular_component:cytoplasm); GO:0004364(molecular_function:glutathione transferase activity); GO:0009407(biological_process:toxin catabolic process); GO:0005829(cellular_component:cytosol); GO:0005739(cellular_component:mitochondrion); GO:0016740(molecular_function:transferase activity); GO:0006749(biological_process:glutathione metabolic process); GO:0043295(molecular_function:gluta…	K00799	GST, gst	map00480(Glutathione metabolism)	COG0625(O:Posttranslational modification, protein turnover, chaperones)	COG0625(glutathione Stransferase)	PF02798.20(GST_N:Glutathione S-transferase, N-terminal domain); PF13417.6(GST_N_3:Glutathione S-transferase, N-terminal domain); PF00043.25(GST_C:Glutathione S-transferase, C-terminal domain); PF13409.6(GST_N_2:Glutathione S-transferase, N-terminal domain); PF14497.6(GST_C_3:Glutathione S-transferase, C-terminal domain); PF13410.6(GST_C_2:Glutathione S-transferase, C-terminal domain)	sp|Q9SRY6|GSTF5_ARATH(Glutathione S-transferase F5 OS=Arabidopsis thaliana OX=3702 GN=GSTF5 PE=3 SV=2)
AT1G02950	glutathione S-transferase F4	910	2.39	2.13	1.67	1.78	3.04	0.99	2.79	1.81	2.05	2.18	0.76	1.53	1.9367	2.0633	2.2167	1.49	NP_001320441.1(glutathione S-transferase F4 [Arabidopsis thaliana])	GO:0005737(cellular_component:cytoplasm); GO:0004364(molecular_function:glutathione transferase activity); GO:0006749(biological_process:glutathione metabolic process); GO:0005829(cellular_component:cytosol); GO:0016740(molecular_function:transferase activity); GO:0009407(biological_process:toxin catabolic process); GO:0043295(molecular_function:glutathione binding)	K00799	GST, gst	map00480(Glutathione metabolism)	COG0625(O:Posttranslational modification, protein turnover, chaperones)	COG0625(glutathione Stransferase)	PF02798.20(GST_N:Glutathione S-transferase, N-terminal domain); PF13417.6(GST_N_3:Glutathione S-transferase, N-terminal domain); PF00043.25(GST_C:Glutathione S-transferase, C-terminal domain); PF13409.6(GST_N_2:Glutathione S-transferase, N-terminal domain); PF14497.6(GST_C_3:Glutathione S-transferase, C-terminal domain); PF13410.6(GST_C_2:Glutathione S-transferase, C-terminal domain)	sp|Q84TK0|GSTF4_ARATH(Glutathione S-transferase F4 OS=Arabidopsis thaliana OX=3702 GN=GSTF4 PE=2 SV=1)
AT1G02952	other RNA	422	0	0	0	0	0	0	0	0	0	0	0	0	0	0	0	0	NP_849581.1(glutathione S-transferase F4 [Arabidopsis thaliana])	GO:0005737(cellular_component:cytoplasm); GO:0004364(molecular_function:glutathione transferase activity); GO:0006749(biological_process:glutathione metabolic process); GO:0005829(cellular_component:cytosol); GO:0016740(molecular_function:transferase activity); GO:0009407(biological_process:toxin catabolic process); GO:0043295(molecular_function:glutathione binding)	K00799	GST, gst	map00480(Glutathione metabolism)	COG0625(O:Posttranslational modification, protein turnover, chaperones)	COG0625(glutathione Stransferase)		sp|Q84TK0|GSTF4_ARATH(Glutathione S-transferase F4 OS=Arabidopsis thaliana OX=3702 GN=GSTF4 PE=2 SV=1)
AT1G02960		1610	16.54	11.17	13.57	14.7	12.83	15.51	12.04	12.93	12.15	14.36	13.19	15.96	14.3467	13.76	12.3733	14.5033	NP_849582.1(kinetochore protein [Arabidopsis thaliana])					ENOG410YQ2F(S:Function unknown)	ENOG410YQ2F(-)
AT1G02965		489	0	0	0	0	0	0	0	0	0	0	0	0	0	0	0	0	NP_683271.1(hypothetical protein AT1G02965 [Arabidopsis thaliana])					ENOG410YQ2F(S:Function unknown)	ENOG410YQ2F(-)
AT1G02970	WEE1 kinase homolog	1856	1.06	1.22	1.01	1.2	1.92	1.2	2.04	1.25	2.17	1.4	1.41	1.09	1.44	1.0967	1.82	1.3	AAF02869.1(Similar to Wee1 protein kinase [Arabidopsis thaliana])	GO:0000076(biological_process:DNA replication checkpoint); GO:0005634(cellular_component:nucleus); GO:0007050(biological_process:cell cycle arrest); GO:0004674(molecular_function:protein serine/threonine kinase activity); GO:0004715(molecular_function:non-membrane spanning protein tyrosine kinase activity); GO:0004713(molecular_function:protein tyrosine kinase activity); GO:0051301(biological_pro…	K06632	WEE1		ENOG410XS1M(S:Function unknown)	ENOG410XS1M(-)	PF00069.25(Pkinase:Protein kinase domain); PF07714.17(Pkinase_Tyr:Protein tyrosine kinase); PF14531.6(Kinase-like:Kinase-like)	sp|Q8L4H0|WEE1_ARATH(Wee1-like protein kinase OS=Arabidopsis thaliana OX=3702 GN=WEE1 PE=1 SV=1)
AT1G02980	cullin 2	2327	0.07	0.05	0.12	0	0	0	0	0	0	0.53	0.31	0.07	0	0.08	0	0.3033	NP_171797.2(cullin 2 [Arabidopsis thaliana])	GO:0009941(cellular_component:chloroplast envelope); GO:0031625(molecular_function:ubiquitin protein ligase binding); GO:0043161(biological_process:proteasome-mediated ubiquitin-dependent protein catabolic process); GO:0031146(biological_process:SCF-dependent proteasomal ubiquitin-dependent protein catabolic process); GO:0006511(biological_process:ubiquitin-dependent protein catabolic process); G…	K03347	CUL1, CDC53	map04120(Ubiquitin mediated proteolysis); map04141(Protein processing in endoplasmic reticulum)	COG5647(T:Signal transduction mechanisms)	COG5647(Protein kinase, membrane associated tyrosine threonine 1)	PF00888.22(Cullin:Cullin family); PF10557.9(Cullin_Nedd8:Cullin protein neddylation domain)	sp|Q9SRZ0|CUL2_ARATH(Cullin-2 OS=Arabidopsis thaliana OX=3702 GN=CUL2 PE=1 SV=1)
AT1G02990		4379	4.73	5.35	5.62	2.91	4.07	3.79	3.62	3.38	3.88	4.69	4.34	5.14	3.59	5.2333	3.6267	4.7233	NP_001184894.1(hypothetical protein AT1G02990 [Arabidopsis thaliana])					ENOG4111YF4(S:Function unknown); COG0464(O:Posttranslational modification, protein turnover, chaperones); ENOG410XNT9(O:Posttranslational modification, protein turnover, chaperones)	ENOG4111YF4(CW-type Zinc Finger); COG0464(Aaa atpase); ENOG410XNT9(Peroxisomal biogenesis factor 6)
AT1G03000	peroxin 6	3100	5.49	6	5.8	11.74	10.63	11.45	11.57	11.1	12.36	4.75	4.99	6.13	11.2733	5.7633	11.6767	5.29	NP_171799.2(peroxin 6 [Arabidopsis thaliana])	GO:0007031(biological_process:peroxisome organization); GO:0006635(biological_process:fatty acid beta-oxidation); GO:0016558(biological_process:protein import into peroxisome matrix); GO:0006625(biological_process:protein targeting to peroxisome); GO:0005829(cellular_component:cytosol); GO:0005778(cellular_component:peroxisomal membrane); GO:0016887(molecular_function:ATPase activity); GO:0005524…	K13339	PEX6, PXAAA1	map04146(Peroxisome)	ENOG410XNT9(O:Posttranslational modification, protein turnover, chaperones)	ENOG410XNT9(Peroxisomal biogenesis factor 6)	PF00004.29(AAA:ATPase family associated with various cellular activities (AAA)); PF13191.6(AAA_16:AAA ATPase domain); PF07728.14(AAA_5:AAA domain (dynein-related subfamily)); PF05496.12(RuvB_N:Holliday junction DNA helicase RuvB P-loop domain); PF03215.15(Rad17:Rad17 P-loop domain); PF17862.1(AAA_lid_3:AAA+ lid domain); PF13401.6(AAA_22:AAA domain)	sp|Q8RY16|PEX6_ARATH(Peroxisome biogenesis protein 6 OS=Arabidopsis thaliana OX=3702 GN=PEX6 PE=1 SV=1)
AT1G03010	Phototropic-responsive NPH3 family protein	2099	0.11	0.39	0.24	0.03	0	0.05	0.03	0.05	0	0.14	0.14	0.05	0.0267	0.2467	0.0267	0.11	NP_171800.1(Phototropic-responsive NPH3 family protein [Arabidopsis thaliana])	GO:0016567(biological_process:protein ubiquitination); GO:0009860(biological_process:pollen tube growth)				ENOG410YDWU(S:Function unknown)	ENOG410YDWU(BTB POZ domain-containing protein)	PF03000.14(NPH3:NPH3 family)	sp|Q9SA69|Y1301_ARATH(BTB/POZ domain-containing protein At1g03010 OS=Arabidopsis thaliana OX=3702 GN=At1g03010 PE=2 SV=1)
AT1G03020	Thioredoxin superfamily protein	309	9.88	6.29	11.56	3.24	4.22	1.44	3.21	1.34	0	16.59	9.82	16.85	2.9667	9.2433	1.5167	14.42	NP_171801.1(Thioredoxin superfamily protein [Arabidopsis thaliana])	GO:0005737(cellular_component:cytoplasm); GO:0051537(molecular_function:2 iron, 2 sulfur cluster binding); GO:0005623(cellular_component:cell); GO:0045454(biological_process:cell redox homeostasis); GO:0046872(molecular_function:metal ion binding); GO:0015035(molecular_function:protein disulfide oxidoreductase activity); GO:0009055(molecular_function:electron carrier activity)	K03676	grxC, GLRX, GLRX2		COG0695(S:Function unknown)	COG0695(BTB POZ domain-containing protein)	PF00462.24(Glutaredoxin:Glutaredoxin)	sp|Q9SA68|GRXS1_ARATH(Monothiol glutaredoxin-S1 OS=Arabidopsis thaliana OX=3702 GN=GRXS1 PE=3 SV=1)
AT1G03022		126	0	0	0	0	0	0	0	0	0	0	0	0	0	0	0	0
AT1G03030	P-loop containing nucleoside triphosphate hydrolases superfamily protein	1345	15.07	16.89	16.21	9.18	6.79	8.31	7.24	6.15	7.21	14.39	16.35	14.76	8.0933	16.0567	6.8667	15.1667	NP_171802.2(P-loop containing nucleoside triphosphate hydrolases superfamily protein [Arabidopsis thaliana])	GO:0016787(molecular_function:hydrolase activity); GO:0016301(molecular_function:kinase activity); GO:0005524(molecular_function:ATP binding); GO:0009507(cellular_component:chloroplast)				COG1072(H:Coenzyme transport and metabolism)	COG1072(pantothenate kinase activity)	PF00485.18(PRK:Phosphoribulokinase / Uridine kinase family); PF13238.6(AAA_18:AAA domain)	sp|Q9UTC5|YIDE_SCHPO(Putative uridine kinase C227.14 OS=Schizosaccharomyces pombe (strain 972 / ATCC 24843) OX=284812 GN=SPAC227.14 PE=3 SV=1)
AT1G03040	basic helix-loop-helix (bHLH) DNA-binding superfamily protein	1456	44.31	44.11	48.27	22.59	17.28	20.89	21.55	22.8	19.2	66.98	55.16	51.9	20.2533	45.5633	21.1833	58.0133	NP_563672.1(basic helix-loop-helix (bHLH) DNA-binding superfamily protein [Arabidopsis thaliana])	GO:0003700(molecular_function:transcription factor activity, sequence-specific DNA binding); GO:0005634(cellular_component:nucleus); GO:0009567(biological_process:double fertilization forming a zygote and endosperm); GO:0001228(molecular_function:transcriptional activator activity, RNA polymerase II transcription regulatory region sequence-specific binding); GO:0006355(biological_process:regulati…				ENOG4111967(K:Transcription); ENOG410YBM7(K:Transcription)	ENOG4111967(Helix-loop-helix DNA-binding domain); ENOG410YBM7(Transcription factor)	PF00010.26(HLH:Helix-loop-helix DNA-binding domain)	sp|Q93Y00|BH007_ARATH(Transcription factor bHLH7 OS=Arabidopsis thaliana OX=3702 GN=BHLH7 PE=1 SV=1)
AT1G03050	ENTH/ANTH/VHS superfamily protein	1981	0.06	0.08	0.06	0	0	0	0	0	0.03	0	0	0	0	0.0667	0.01	0	NP_171804.1(ENTH/ANTH/VHS superfamily protein [Arabidopsis thaliana])	GO:0005794(cellular_component:Golgi apparatus); GO:0006897(biological_process:endocytosis); GO:0030136(cellular_component:clathrin-coated vesicle); GO:0000149(molecular_function:SNARE binding); GO:0009860(biological_process:pollen tube growth); GO:0032050(molecular_function:clathrin heavy chain binding); GO:0005545(molecular_function:1-phosphatidylinositol binding); GO:0005546(molecular_function:…				ENOG410XQ90(U:Intracellular trafficking, secretion, and vesicular transport)	ENOG410XQ90(Clathrin assembly protein)	PF07651.16(ANTH:ANTH domain); PF01417.20(ENTH:ENTH domain)	sp|Q9SA65|CAP4_ARATH(Putative clathrin assembly protein At1g03050 OS=Arabidopsis thaliana OX=3702 GN=At1g03050 PE=2 SV=1)
AT1G03055		919	3.98	2.8	3.91	7.16	7.25	7.84	5.81	7.33	7.05	1.21	2.87	2.74	7.4167	3.5633	6.73	2.2733	NP_563673.1(beta-carotene isomerase D27-like protein [Arabidopsis thaliana])	GO:0009536(cellular_component:plastid); GO:0016859(molecular_function:cis-trans isomerase activity); GO:1901601(biological_process:strigolactone biosynthetic process); GO:0005506(molecular_function:iron ion binding); GO:0010223(biological_process:secondary shoot formation); GO:0009507(cellular_component:chloroplast)	K17911	DWARF27	map00906(Carotenoid biosynthesis)	ENOG410YG2E(S:Function unknown)	ENOG410YG2E(-)	PF13225.6(DUF4033:Domain of unknown function (DUF4033))	sp|Q7XA78|D27_ARATH(Beta-carotene isomerase D27, chloroplastic OS=Arabidopsis thaliana OX=3702 GN=D27 PE=1 SV=1)
AT1G03060	Beige/BEACH domain ;WD domain, G-beta repeat protein	11304	7.61	7.75	8.43	3.49	4.66	4.08	4.03	3.88	4.14	6.4	6.18	6.22	4.0767	7.93	4.0167	6.2667	NP_171805.1(BEACH-DOMAIN HOMOLOG A1 [Arabidopsis thaliana])	GO:0005737(cellular_component:cytoplasm); GO:0007033(biological_process:vacuole organization); GO:0009825(biological_process:multidimensional cell growth); GO:0009737(biological_process:response to abscisic acid); GO:0033962(biological_process:cytoplasmic mRNA processing body assembly); GO:0010090(biological_process:trichome morphogenesis); GO:0071472(biological_process:cellular response to salt …	K22262	WDFY3, ALFY		ENOG410XNQC(S:Function unknown)	ENOG410XNQC(beige BEACH domain containing protein)	PF02138.18(Beach:Beige/BEACH domain); PF00400.32(WD40:WD domain, G-beta repeat); PF14844.6(PH_BEACH:PH domain associated with Beige/BEACH); PF13385.6(Laminin_G_3:Concanavalin A-like lectin/glucanases superfamily); PF15787.5(DUF4704:Domain of unknown function (DUF4704))	sp|F4HZB2|BCHA1_ARATH(Protein SPIRRIG OS=Arabidopsis thaliana OX=3702 GN=SPI PE=1 SV=1)
AT1G03070	Bax inhibitor-1 family protein	1019	1.01	0.62	0.9	0.06	0.13	0.06	0	0.13	0.06	1.1	0.52	0.19	0.0833	0.8433	0.0633	0.6033	NP_171806.1(Bax inhibitor-1 family protein [Arabidopsis thaliana])	GO:0016021(cellular_component:integral component of membrane)	K06890	K06890		COG0670(S:Function unknown)	COG0670(Membrane)	PF01027.20(Bax1-I:Inhibitor of apoptosis-promoting Bax1)	sp|Q9SA63|LFG4_ARATH(Protein LIFEGUARD 4 OS=Arabidopsis thaliana OX=3702 GN=LFG4 PE=2 SV=1)
AT1G03080	kinase interacting (KIP1-like) family protein	5736	32.12	36.29	39.85	8.17	9.4	7.83	6.77	6.51	6.74	45.99	44.81	40.05	8.4667	36.0867	6.6733	43.6167	NP_171807.2(kinase interacting (KIP1-like) family protein [Arabidopsis thaliana])	GO:0003779(molecular_function:actin binding); GO:0016301(molecular_function:kinase activity); GO:0051015(molecular_function:actin filament binding); GO:0005886(cellular_component:plasma membrane)				ENOG410XW3C(S:Function unknown)	ENOG410XW3C(-)	PF07765.12(KIP1:KIP1-like protein)	sp|F4HZB5|NET1D_ARATH(Protein NETWORKED 1D OS=Arabidopsis thaliana OX=3702 GN=NET1D PE=3 SV=1)
AT1G03090	methylcrotonyl-CoA carboxylase alpha chain, mitochondrial / 3-methylcrotonyl-CoA carboxylase 1 (MCCA)	2606	12.79	10.91	11.61	9.25	8.15	9.84	7.93	8.12	7.41	31.01	29.39	18.94	9.08	11.77	7.82	26.4467	NP_849583.1(methylcrotonyl-CoA carboxylase alpha chain [Arabidopsis thaliana])	GO:0004485(molecular_function:methylcrotonoyl-CoA carboxylase activity); GO:0022626(cellular_component:cytosolic ribosome); GO:0050897(molecular_function:cobalt ion binding); GO:0006552(biological_process:leucine catabolic process); GO:0005739(cellular_component:mitochondrion); GO:0005759(cellular_component:mitochondrial matrix); GO:0046872(molecular_function:metal ion binding); GO:0016874(molecu…	K01968	E6.4.1.4A	map00280(Valine, leucine and isoleucine degradation)	COG4770(I:Lipid transport and metabolism)	COG4770(carboxylase)	PF02786.17(CPSase_L_D2:Carbamoyl-phosphate synthase L chain, ATP binding domain); PF00289.22(Biotin_carb_N:Biotin carboxylase, N-terminal domain); PF02785.19(Biotin_carb_C:Biotin carboxylase C-terminal domain); PF00364.22(Biotin_lipoyl:Biotin-requiring enzyme); PF07478.13(Dala_Dala_lig_C:D-ala D-ala ligase C-terminus); PF13533.6(Biotin_lipoyl_2:Biotin-lipoyl like); PF02222.22(ATP-grasp:ATP-grasp …	sp|Q42523|MCCA_ARATH(Methylcrotonoyl-CoA carboxylase subunit alpha, mitochondrial OS=Arabidopsis thaliana OX=3702 GN=MCCA PE=1 SV=2)
AT1G03100	Pentatricopeptide repeat (PPR) superfamily protein	2595	0.07	0	0	0	0.07	0	0.06	0	0	0	0	0	0.0233	0.0233	0.02	0	NP_171809.1(Pentatricopeptide repeat (PPR) superfamily protein [Arabidopsis thaliana])	GO:0005739(cellular_component:mitochondrion)				ENOG410YA7A(S:Function unknown)	ENOG410YA7A(Pentatricopeptide repeat-containing protein)	PF13041.6(PPR_2:PPR repeat family); PF01535.20(PPR:PPR repeat); PF13812.6(PPR_3:Pentatricopeptide repeat domain); PF17177.4(PPR_long:Pentacotripeptide-repeat region of PRORP)	sp|Q9SA60|PPR6_ARATH(Pentatricopeptide repeat-containing protein At1g03100, mitochondrial OS=Arabidopsis thaliana OX=3702 GN=At1g03100 PE=2 SV=1)
AT1G03103	Bifunctional inhibitor/lipid-transfer protein/seed storage 2S albumin superfamily protein	640	0	0	0	0	0	0	0	0	0	0	0.13	0	0	0	0	0.0433	NP_973749.1(Bifunctional inhibitor/lipid-transfer protein/seed storage 2S albumin superfamily protein [Arabidopsis thaliana])	GO:0008289(molecular_function:lipid binding); GO:0006869(biological_process:lipid transport)				ENOG410Z9ZP(S:Function unknown); ENOG410YR9F(S:Function unknown); ENOG4111902(S:Function unknown); ENOG410Z3HC(S:Function unknown)	ENOG410Z9ZP(Protease inhibitor/seed storage/LTP family); ENOG410YR9F(Protease inhibitor/seed storage/LTP family); ENOG4111902(Protease inhibitor/seed storage/LTP family); ENOG410Z3HC(Protease inhibitor/seed storage/LTP family)	PF14368.6(LTP_2:Probable lipid transfer); PF00234.22(Tryp_alpha_amyl:Protease inhibitor/seed storage/LTP family)	sp|Q9LZH5|LTPG2_ARATH(Non-specific lipid transfer protein GPI-anchored 2 OS=Arabidopsis thaliana OX=3702 GN=LTPG2 PE=2 SV=1)
AT1G03106		933	0.15	0.21	0.15	0	0	0	0	0	0	0.14	0.15	0.07	0	0.17	0	0.12	NP_973750.1(hypothetical protein AT1G03106 [Arabidopsis thaliana])
AT1G03110	Transducin/WD40 repeat-like superfamily protein	1564	3.85	5.75	4.44	3.98	3.41	2.57	5.42	4.49	5.42	6.86	5.19	7.14	3.32	4.68	5.11	6.3967	NP_563675.1(Transducin/WD40 repeat-like superfamily protein [Arabidopsis thaliana])	GO:0030488(biological_process:tRNA methylation); GO:0036265(biological_process:RNA (guanine-N7)-methylation); GO:0106004(biological_process:tRNA (guanine-N7)-methylation); GO:0005829(cellular_component:cytosol); GO:0008618(biological_process:7-methylguanosine metabolic process); GO:0043527(cellular_component:tRNA methyltransferase complex); GO:0006400(biological_process:tRNA modification); GO:000…	K15443	TRM82, WDR4		COG2319(S:Function unknown); ENOG4111WRP(S:Function unknown); COG4770(I:Lipid transport and metabolism)	COG2319(Protease inhibitor/seed storage/LTP family); ENOG4111WRP(Required for the formation of N(7)-methylguanine at position 46 (m7G46) in tRNA. In the complex, it is required to stabilize and induce conformational change of the catalytic subunit); COG4770(carboxylase)	PF00400.32(WD40:WD domain, G-beta repeat)	sp|Q54UI3|WDR4_DICDI(tRNA (guanine-N(7)-)-methyltransferase non-catalytic subunit wdr4 OS=Dictyostelium discoideum OX=44689 GN=wdr4 PE=3 SV=1)
AT1G03120	responsive to abscisic acid 28	549	0.53	0	0.5	0.79	0	0.34	0.16	0.33	0.16	0.96	0.16	0.77	0.3767	0.3433	0.2167	0.63	NP_171811.1(responsive to abscisic acid 28 [Arabidopsis thaliana])	GO:0005730(cellular_component:nucleolus); GO:0005829(cellular_component:cytosol); GO:0006873(biological_process:cellular ion homeostasis); GO:0009845(biological_process:seed germination); GO:0010226(biological_process:response to lithium ion); GO:0005634(cellular_component:nucleus)				ENOG41104CJ(S:Function unknown)	ENOG41104CJ(Seed maturation protein)	PF04927.12(SMP:Seed maturation protein)	sp|Q9SA57|LEA3_ARATH(Late embryogenesis abundant protein 3 OS=Arabidopsis thaliana OX=3702 GN=At1g03120 PE=3 SV=1)
AT1G03130	photosystem I subunit D-2	892	429.13	515.23	457.36	2600.1	2602.47	2741.53	2334.02	2594.53	2499.14	328.16	342.15	303.25	2648.03	467.24	2475.9	324.52	NP_171812.1(photosystem I subunit D-2 [Arabidopsis thaliana])	GO:0009535(cellular_component:chloroplast thylakoid membrane); GO:0009941(cellular_component:chloroplast envelope); GO:0009534(cellular_component:chloroplast thylakoid); GO:0010287(cellular_component:plastoglobule); GO:0016020(cellular_component:membrane); GO:0009538(cellular_component:photosystem I reaction center); GO:0019904(molecular_function:protein domain specific binding); GO:0009579(cellu…	K02692	psaD	map00195(Photosynthesis)	ENOG4111HAV(C:Energy production and conversion)	ENOG4111HAV(photosystem i)	PF02531.16(PsaD:PsaD)	sp|Q9SA56|PSAD2_ARATH(Photosystem I reaction center subunit II-2, chloroplastic OS=Arabidopsis thaliana OX=3702 GN=PSAD2 PE=1 SV=1)
AT1G03140	splicing factor Prp18 family protein	1443	20.05	19.99	21.93	36.07	32.51	33.2	27.41	28.19	28.25	17.63	18.07	18.97	33.9267	20.6567	27.95	18.2233	NP_563676.1(splicing factor Prp18 family protein [Arabidopsis thaliana])	GO:0046540(cellular_component:U4/U6 x U5 tri-snRNP complex); GO:0000380(biological_process:alternative mRNA splicing, via spliceosome); GO:0071021(cellular_component:U2-type post-spliceosomal complex); GO:0071048(biological_process:nuclear retention of unspliced pre-mRNA at the site of transcription); GO:0005682(cellular_component:U5 snRNP); GO:0000350(biological_process:generation of catalytic s…	K12817	PRPF18, PRP18	map03040(Spliceosome)	ENOG410XR90(A:RNA processing and modification)	ENOG410XR90(PRP18 pre-mRNA processing factor 18 homolog)	PF02840.15(Prp18:Prp18 domain); PF08799.11(PRP4:pre-mRNA processing factor 4 (PRP4) like)	sp|Q2HJ41|PRP18_BOVIN(Pre-mRNA-splicing factor 18 OS=Bos taurus OX=9913 GN=PRPF18 PE=2 SV=1)
AT1G03150	Acyl-CoA N-acyltransferases (NAT) superfamily protein	743	19.98	22.38	19.81	46.65	35.47	37.09	27.2	32.13	29.5	18.28	17.54	19.19	39.7367	20.7233	29.61	18.3367	XP_002889439.2(N-terminal acetyltransferase B complex catalytic subunit NAA20 [Arabidopsis lyrata subsp. lyrata])	GO:0017196(biological_process:N-terminal peptidyl-methionine acetylation); GO:0016740(molecular_function:transferase activity); GO:0004596(molecular_function:peptide alpha-N-acetyltransferase activity); GO:0031416(cellular_component:NatB complex)	K17972	NAA20, NAT3		COG0456(A:RNA processing and modification)	COG0456(PRP18 pre-mRNA processing factor 18 homolog)	PF00583.25(Acetyltransf_1:Acetyltransferase (GNAT) family); PF13673.7(Acetyltransf_10:Acetyltransferase (GNAT) domain); PF13508.7(Acetyltransf_7:Acetyltransferase (GNAT) domain); PF08445.10(FR47:FR47-like protein); PF13527.7(Acetyltransf_9:Acetyltransferase (GNAT) domain)	sp|Q8LGI8|NAA20_ARATH(N-terminal acetyltransferase B complex catalytic subunit NAA20 OS=Arabidopsis thaliana OX=3702 GN=NAA20 PE=1 SV=1)
AT1G03160	FZO-like	2878	32.47	35.97	32.61	30.54	27.63	29.02	27.89	30.67	28.55	32.68	28.2	33.21	29.0633	33.6833	29.0367	31.3633	NP_171815.3(FZO-like protein [Arabidopsis thaliana])	GO:0031969(cellular_component:chloroplast membrane); GO:0016787(molecular_function:hydrolase activity); GO:0009535(cellular_component:chloroplast thylakoid membrane); GO:1902478(biological_process:negative regulation of defense response to bacterium, incompatible interaction); GO:0016021(cellular_component:integral component of membrane); GO:0034051(biological_process:negative regulation of plant…				COG0699(A:RNA processing and modification)	COG0699(PRP18 pre-mRNA processing factor 18 homolog)	PF00350.23(Dynamin_N:Dynamin family); PF01926.23(MMR_HSR1:50S ribosome-binding GTPase); PF00009.27(GTP_EFTU:Elongation factor Tu GTP binding domain); PF02581.17(TMP-TENI:Thiamine monophosphate synthase)	sp|Q1KPV0|FZL_ARATH(Probable transmembrane GTPase FZO-like, chloroplastic OS=Arabidopsis thaliana OX=3702 GN=FZL PE=1 SV=1)
AT1G03170	Protein of unknown function (DUF3049)	1053	0.19	0.18	0.37	0	0.06	0.31	0.06	0.18	0.06	0.61	0.37	0.54	0.1233	0.2467	0.1	0.5067	NP_563678.1(FANTASTIC four-like protein (DUF3049) [Arabidopsis thaliana])	GO:0010075(biological_process:regulation of meristem growth)				ENOG4110553(S:Function unknown); ENOG41115QF(S:Function unknown)	ENOG4110553(Protein of unknown function (DUF3049)); ENOG41115QF(Protein of unknown function (DUF3049))	PF11250.8(FAF:Fantastic Four meristem regulator)	sp|Q8GXU9|FAF2_ARATH(Protein FANTASTIC FOUR 2 OS=Arabidopsis thaliana OX=3702 GN=FAF2 PE=2 SV=1)
AT1G03180		1095	2.72	2.41	2.05	2.6	1.32	1.14	2.21	2.26	1.76	3.63	2.86	2.55	1.6867	2.3933	2.0767	3.0133	NP_171817.2(non-structural protein [Arabidopsis thaliana])	GO:0007096(biological_process:regulation of exit from mitosis); GO:0016021(cellular_component:integral component of membrane); GO:0005634(cellular_component:nucleus)				ENOG410YD6E(S:Function unknown); COG1199(S:Function unknown)	ENOG410YD6E(-); COG1199(-)	PF06581.12(p31comet:Mad1 and Cdc20-bound-Mad2 binding)
AT1G03190	RAD3-like DNA-binding helicase protein	2676	6.19	4.81	6.15	4.34	3.29	3.54	3.51	3.43	3.38	6.25	5.36	5.39	3.7233	5.7167	3.44	5.6667	NP_171818.1(RAD3-like DNA-binding helicase protein [Arabidopsis thaliana])	GO:0006468(biological_process:protein phosphorylation); GO:0051539(molecular_function:4 iron, 4 sulfur cluster binding); GO:0006281(biological_process:DNA repair); GO:0004003(molecular_function:ATP-dependent DNA helicase activity); GO:0005634(cellular_component:nucleus); GO:0043141(molecular_function:ATP-dependent 5'-3' DNA helicase activity); GO:0000019(biological_process:regulation of mitotic r…	K10844	ERCC2, XPD	map03022(Basal transcription factors); map03420(Nucleotide excision repair)	COG1199(L:Replication, recombination and repair)	COG1199(helicase)	PF06733.15(DEAD_2:DEAD_2); PF13307.6(Helicase_C_2:Helicase C-terminal domain); PF06777.11(HBB:Helical and beta-bridge domain); PF04851.15(ResIII:Type III restriction enzyme, res subunit)	sp|Q8W4M7|ERCC2_ARATH(General transcription and DNA repair factor IIH helicase subunit XPD OS=Arabidopsis thaliana OX=3702 GN=XPD PE=1 SV=1)
AT1G03200		440	0	0	0	0	0	0	0	0	0	0	0	0	0	0	0	0	NP_001318912.1(hypothetical protein AT1G03200 [Arabidopsis thaliana])
AT1G03210	Phenazine biosynthesis PhzC/PhzF protein	861	15.79	15.98	12.49	12.47	8.67	11.13	6.48	6.66	7.55	13.38	11.74	10.64	10.7567	14.7533	6.8967	11.92	NP_171820.1(Phenazine biosynthesis PhzC/PhzF protein [Arabidopsis thaliana])	GO:0003824(molecular_function:catalytic activity); GO:0009058(biological_process:biosynthetic process)				COG0384(L:Replication, recombination and repair)	COG0384(helicase)	PF02567.16(PhzC-PhzF:Phenazine biosynthesis-like protein)	sp|Q9KG32|Y283_BACHD(Uncharacterized isomerase BH0283 OS=Bacillus halodurans (strain ATCC BAA-125 / DSM 18197 / FERM 7344 / JCM 9153 / C-125) OX=272558 GN=BH0283 PE=3 SV=1)
AT1G03220	Eukaryotic aspartyl protease family protein	1530	43.86	46.87	44.32	13.44	21.82	19.48	20.15	13.42	20.12	77.95	67.4	40.37	18.2467	45.0167	17.8967	61.9067	NP_171821.1(Eukaryotic aspartyl protease family protein [Arabidopsis thaliana])	GO:0005794(cellular_component:Golgi apparatus); GO:0005618(cellular_component:cell wall); GO:0016020(cellular_component:membrane); GO:0009505(cellular_component:plant-type cell wall); GO:0004190(molecular_function:aspartic-type endopeptidase activity); GO:0030163(biological_process:protein catabolic process); GO:0005886(cellular_component:plasma membrane); GO:0009651(biological_process:response t…				ENOG410XNV7(S:Function unknown)	ENOG410XNV7(phenazine biosynthesis protein, phzf family)	PF14541.6(TAXi_C:Xylanase inhibitor C-terminal); PF14543.6(TAXi_N:Xylanase inhibitor N-terminal)	sp|Q9FSH9|CONG1_LUPAL(Gamma conglutin 1 OS=Lupinus albus OX=3870 GN=Cgamma PE=1 SV=1)
AT1G03230	Eukaryotic aspartyl protease family protein	1502	8.05	7.6	5.85	7.28	10.52	8.63	8.35	6.41	9.73	9.43	9.63	6.21	8.81	7.1667	8.1633	8.4233	NP_563679.1(Eukaryotic aspartyl protease family protein [Arabidopsis thaliana])	GO:0005794(cellular_component:Golgi apparatus); GO:0016020(cellular_component:membrane); GO:0005618(cellular_component:cell wall); GO:0005886(cellular_component:plasma membrane); GO:0004190(molecular_function:aspartic-type endopeptidase activity); GO:0030163(biological_process:protein catabolic process); GO:0009651(biological_process:response to salt stress); GO:0006508(biological_process:proteol…				ENOG410XNV7(O:Posttranslational modification, protein turnover, chaperones)	ENOG410XNV7(aspartic)	PF14541.6(TAXi_C:Xylanase inhibitor C-terminal); PF14543.6(TAXi_N:Xylanase inhibitor N-terminal)	sp|Q9FSH9|CONG1_LUPAL(Gamma conglutin 1 OS=Lupinus albus OX=3870 GN=Cgamma PE=1 SV=1)
AT1G03240		473	0	0	0	0	0	0	0	0	0	0	0	0	0	0	0	0	NP_171823.1(hypothetical protein AT1G03240 [Arabidopsis thaliana])
AT1G03250		1190	31.17	28.19	32.44	27.34	28.73	30.11	24.89	27.04	27.58	28.89	28.17	31.29	28.7267	30.6	26.5033	29.45	NP_001184897.1(R3H domain protein [Arabidopsis thaliana])	GO:0003676(molecular_function:nucleic acid binding)				ENOG4112CT4(S:Function unknown)	ENOG4112CT4(expressed protein)	PF13902.6(R3H-assoc:R3H-associated N-terminal domain)	sp|Q2KIL7|R3HD4_BOVIN(R3H domain-containing protein 4 OS=Bos taurus OX=9913 GN=R3HDM4 PE=2 SV=1)
AT1G03260	SNARE associated Golgi protein family	1332	10.77	9.92	10.42	7.29	7.91	6.99	7.58	6.6	8.49	10.93	9.63	9.13	7.3967	10.37	7.5567	9.8967	XP_010501299.2(PREDICTED: uncharacterized protein LOC104778540, partial [Camelina sativa])	GO:0016021(cellular_component:integral component of membrane); GO:0005829(cellular_component:cytosol)				COG0398(S:Function unknown)	COG0398(expressed protein)	PF09335.11(SNARE_assoc:SNARE associated Golgi protein)	sp|Q55909|Y305_SYNY3(TVP38/TMEM64 family membrane protein slr0305 OS=Synechocystis sp. (strain PCC 6803 / Kazusa) OX=1111708 GN=slr0305 PE=3 SV=1)
AT1G03270	CBS domain-containing protein with a domain of unknown function (DUF21)	1500	1.12	0.89	0.55	1.51	1.22	1.2	2.01	1.87	1.83	1.45	1.89	2.05	1.31	0.8533	1.9033	1.7967	NP_171826.2(CBS domain protein with a domain protein (DUF21) [Arabidopsis thaliana])	GO:0005737(cellular_component:cytoplasm); GO:0030026(biological_process:cellular manganese ion homeostasis); GO:0016021(cellular_component:integral component of membrane); GO:0043231(cellular_component:intracellular membrane-bounded organelle)	K16302	CNNM		COG1253(S:Function unknown)	COG1253(expressed protein)	PF01595.20(DUF21:Cyclin M transmembrane N-terminal domain)	sp|Q9ZVS8|Y1327_ARATH(Putative DUF21 domain-containing protein At1g03270 OS=Arabidopsis thaliana OX=3702 GN=CBSDUF4 PE=4 SV=2)
AT1G03280	Transcription factor TFIIE, alpha subunit	1901	23.55	17.99	21.13	19.63	16.81	18.82	16.19	17.06	17.07	24.18	23.08	24.06	18.42	20.89	16.7733	23.7733	OAP13146.1(hypothetical protein AXX17_AT1G02520 [Arabidopsis thaliana])	GO:0001097(molecular_function:TFIIH-class transcription factor binding); GO:0001113(biological_process:transcriptional open complex formation at RNA polymerase II promoter); GO:0016021(cellular_component:integral component of membrane); GO:0005673(cellular_component:transcription factor TFIIE complex); GO:0006367(biological_process:transcription initiation from RNA polymerase II promoter); GO:000…	K03136	TFIIE1, GTF2E1, TFA1, tfe	map03022(Basal transcription factors)	COG1675(K:Transcription); COG1253(P:Inorganic ion transport and metabolism)	COG1675(Transcription factor that plays a role in the activation of archaeal genes transcribed by RNA polymerase. Facilitates transcription initiation by enhancing TATA-box recognition by TATA-box-binding protein (Tbp), and transcription factor B (Tfb) and RNA polymerase recruitment. Not absolutely required for transcription in vitro, but particularly important in cases where Tbp or Tfb function …	PF02002.17(TFIIE_alpha:TFIIE alpha subunit)	sp|Q557M8|T2EA_DICDI(General transcription factor IIE subunit 1 OS=Dictyostelium discoideum OX=44689 GN=gtf2e1-1 PE=3 SV=1)
AT1G03290		1860	37.22	34.05	36.85	9.03	9.85	9.84	5.36	5.75	5.21	18.64	19.9	17.13	9.5733	36.04	5.44	18.5567	NP_171828.1(ELKS/Rab6-interacting/CAST family protein [Arabidopsis thaliana])	GO:0005634(cellular_component:nucleus); GO:0001228(molecular_function:transcriptional activator activity, RNA polymerase II transcription regulatory region sequence-specific binding)				ENOG41120F4(S:Function unknown)	ENOG41120F4(-)
AT1G03300	DOMAIN OF UNKNOWN FUNCTION 724 1	2013	0.91	1.19	0.67	2.51	2.24	2.38	2.55	2.65	3.04	0.68	0.91	1.24	2.3767	0.9233	2.7467	0.9433	NP_171829.1(agenet domain protein (DOMAIN OF UNKNOWN FUNCTION 724 1) [Arabidopsis thaliana])	GO:0005773(cellular_component:vacuole); GO:0040008(biological_process:regulation of growth); GO:0005634(cellular_component:nucleus); GO:0042803(molecular_function:protein homodimerization activity)				ENOG410YXA1(S:Function unknown)	ENOG410YXA1(Protein of unknown function (DUF724))	PF05266.14(DUF724:Protein of unknown function (DUF724)); PF05641.12(Agenet:Agenet domain)	sp|Q9ZVT1|DUF1_ARATH(DUF724 domain-containing protein 1 OS=Arabidopsis thaliana OX=3702 GN=DUF1 PE=2 SV=1)
AT1G03310	debranching enzyme 1	2932	20.21	20.7	19.98	36.61	37.82	38.89	35	40.42	38.15	16.09	16.36	22.26	37.7733	20.2967	37.8567	18.2367	NP_171830.1(debranching enzyme 1 [Arabidopsis thaliana])	GO:0019156(molecular_function:isoamylase activity); GO:0005975(biological_process:carbohydrate metabolic process); GO:0004553(molecular_function:hydrolase activity, hydrolyzing O-glycosyl compounds); GO:0009507(cellular_component:chloroplast); GO:0010021(biological_process:amylopectin biosynthetic process); GO:0019252(biological_process:starch biosynthetic process)	K01214	ISA, treX	map00500(Starch and sucrose metabolism)	COG1523(S:Function unknown)	COG1523(Protein of unknown function (DUF724))	PF02922.18(CBM_48:Carbohydrate-binding module 48 (Isoamylase N-terminal domain)); PF00128.24(Alpha-amylase:Alpha amylase, catalytic domain)	sp|Q8L735|ISOA2_ARATH(Isoamylase 2, chloroplastic OS=Arabidopsis thaliana OX=3702 GN=ISA2 PE=1 SV=2)
AT1G03320		663	0.14	0.15	0	0	0.21	0	0.35	0	0	0.15	0.23	0	0.07	0.0967	0.1167	0.1267	NP_171831.1(hypothetical protein AT1G03320 [Arabidopsis thaliana])					ENOG41103U5(S:Function unknown)	ENOG41103U5(-)
AT1G03330	Small nuclear ribonucleoprotein family protein	726	38.45	35.34	36.44	38.53	32.88	40	39.16	36.38	37.86	32.61	36.4	37.81	37.1367	36.7433	37.8	35.6067	NP_563682.1(Small nuclear ribonucleoprotein family protein [Arabidopsis thaliana])	GO:0046540(cellular_component:U4/U6 x U5 tri-snRNP complex); GO:0005829(cellular_component:cytosol); GO:0000932(cellular_component:cytoplasmic mRNA processing body); GO:1990726(cellular_component:Lsm1-7-Pat1 complex); GO:0008380(biological_process:RNA splicing); GO:0003723(molecular_function:RNA binding); GO:0005688(cellular_component:U6 snRNP); GO:0071013(cellular_component:catalytic step 2 spli…	K12621	LSM2	map03018(RNA degradation); map03040(Spliceosome)	COG1958(S:Function unknown)	COG1958(-)	PF01423.22(LSM:LSM domain); PF14438.6(SM-ATX:Ataxin 2 SM domain)	sp|Q1H595|LSM2_ARATH(Sm-like protein LSM2 OS=Arabidopsis thaliana OX=3702 GN=LSM2 PE=1 SV=1)
AT1G03340		1298	2.93	2.59	2.47	4.65	3.44	3.44	3.83	4.81	3.78	0.77	1.28	2.08	3.8433	2.6633	4.14	1.3767	NP_171833.1(hypothetical protein AT1G03340 [Arabidopsis thaliana])	GO:0016021(cellular_component:integral component of membrane)				ENOG410YCTR(S:Function unknown)	ENOG410YCTR(-)
AT1G03350	BSD domain-containing protein	1756	42.36	51.58	46.52	19.13	24.46	22.74	21.68	20.9	23.03	38.18	35.76	34.99	22.11	46.82	21.87	36.31	NP_563683.1(BSD domain-containing protein [Arabidopsis thaliana])					ENOG4110FD4(S:Function unknown)	ENOG4110FD4(-)	PF03909.17(BSD:BSD domain)	sp|Q5ZIK6|BSDC1_CHICK(BSD domain-containing protein 1 OS=Gallus gallus OX=9031 GN=BSDC1 PE=2 SV=1)
AT1G03360	ribosomal RNA processing 4	1264	8.78	6.7	8.34	2.46	2.29	1.86	3.32	2.42	4.14	8.65	7.59	9.02	2.2033	7.94	3.2933	8.42	NP_171835.1(ribosomal RNA processing 4 [Arabidopsis thaliana])	GO:0005737(cellular_component:cytoplasm); GO:0000460(biological_process:maturation of 5.8S rRNA); GO:0000178(cellular_component:exosome (RNase complex)); GO:0071051(biological_process:polyadenylation-dependent snoRNA 3'-end processing); GO:0071035(biological_process:nuclear polyadenylation-dependent rRNA catabolic process); GO:0071034(biological_process:CUT catabolic process); GO:0060149(biologic…	K03679	RRP4, EXOSC2	map03018(RNA degradation)	COG1097(S:Function unknown)	COG1097(-)	PF15985.5(KH_6:KH domain); PF14382.6(ECR1_N:Exosome complex exonuclease RRP4 N-terminal region)	sp|Q9ZVT7|RRP4_ARATH(Exosome complex component RRP4 homolog OS=Arabidopsis thaliana OX=3702 GN=RRP4 PE=1 SV=1)
AT1G03365	RING/U-box superfamily protein	2836	6.48	5.17	5.53	6.58	5.68	6.12	5.86	6.18	6.14	4.96	5.63	6.89	6.1267	5.7267	6.06	5.8267	NP_001184899.1(RING/U-box superfamily protein [Arabidopsis thaliana])	GO:0016567(biological_process:protein ubiquitination); GO:0016740(molecular_function:transferase activity); GO:0046872(molecular_function:metal ion binding)				ENOG410Y2TA(S:Function unknown); ENOG410XS5D(S:Function unknown)	ENOG410Y2TA(e3 ubiquitin-protein ligase); ENOG410XS5D(Unc-13 homolog)	PF13920.6(zf-C3HC4_3:Zinc finger, C3HC4 type (RING finger)); PF14447.6(Prok-RING_4:Prokaryotic RING finger family 4)	sp|Q9ZVT8|RF4_ARATH(Putative E3 ubiquitin-protein ligase RF4 OS=Arabidopsis thaliana OX=3702 GN=RF4 PE=3 SV=1)
AT1G03370	C2 calcium/lipid-binding and GRAM domain containing protein	3769	21.13	22.03	24.91	7.36	8.94	8.42	5.94	5.62	7.28	18.31	17.46	16	8.24	22.69	6.28	17.2567	NP_171836.3(C2 calcium/lipid-binding and GRAM domain containing protein [Arabidopsis thaliana])	GO:0016021(cellular_component:integral component of membrane)				ENOG410XS5D(S:Function unknown); ENOG410XRQQ(S:Function unknown)	ENOG410XS5D(Unc-13 homolog); ENOG410XRQQ(Unc-13 homolog)	PF16016.5(VASt:VAD1 Analog of StAR-related lipid transfer domain); PF00168.30(C2:C2 domain); PF02893.20(GRAM:GRAM domain)	sp|Q9ZVT9|C2GR1_ARATH(C2 and GRAM domain-containing protein At1g03370 OS=Arabidopsis thaliana OX=3702 GN=At1g03370 PE=2 SV=4)
AT1G03380	homolog of yeast autophagy 18 (ATG18) G	3732	9.57	7.76	8.23	7.59	8.83	8.71	6.62	6.75	6.37	6.74	6.5	6.78	8.3767	8.52	6.58	6.6733	NP_171837.7(autophagy 18 G-like protein [Arabidopsis thaliana])	GO:0005737(cellular_component:cytoplasm); GO:0006914(biological_process:autophagy); GO:0005774(cellular_component:vacuolar membrane); GO:0034045(cellular_component:pre-autophagosomal structure membrane); GO:0042594(biological_process:response to starvation); GO:0015031(biological_process:protein transport); GO:0016021(cellular_component:integral component of membrane)				ENOG410XSW7(S:Function unknown)	ENOG410XSW7(Unc-13 homolog)	PF12490.8(BCAS3:Breast carcinoma amplified sequence 3); PF00400.32(WD40:WD domain, G-beta repeat)	sp|Q8GUL1|AT18G_ARATH(Autophagy-related protein 18g OS=Arabidopsis thaliana OX=3702 GN=ATG18G PE=2 SV=1)
AT1G03390	HXXXD-type acyl-transferase family protein	1386	0	0.04	0.09	0	0	0	0	0.04	0.04	0.17	0	0	0	0.0433	0.0267	0.0567	NP_171838.1(HXXXD-type acyl-transferase family protein [Arabidopsis thaliana])	GO:0016747(molecular_function:transferase activity, transferring acyl groups other than amino-acyl groups)	K15400	HHT1	map00073(Cutin, suberine and wax biosynthesis)	ENOG4112C3M(S:Function unknown)	ENOG4112C3M(omega-hydroxypalmitate O-feruloyl transferase-like)	PF02458.15(Transferase:Transferase family)	sp|Q94CD1|HHT1_ARATH(Omega-hydroxypalmitate O-feruloyl transferase OS=Arabidopsis thaliana OX=3702 GN=HHT1 PE=1 SV=1)
AT1G03400	2-oxoglutarate (2OG) and Fe(II)-dependent oxygenase superfamily protein	1236	41.16	38.74	39.76	29.82	38.51	38.39	17.57	17.81	23.27	18.47	17.57	15.88	35.5733	39.8867	19.55	17.3067	NP_171839.1(2-oxoglutarate (2OG) and Fe(II)-dependent oxygenase superfamily protein [Arabidopsis thaliana])	GO:0016491(molecular_function:oxidoreductase activity); GO:0016021(cellular_component:integral component of membrane); GO:0046872(molecular_function:metal ion binding); GO:0051213(molecular_function:dioxygenase activity); GO:0009815(molecular_function:1-aminocyclopropane-1-carboxylate oxidase activity)				COG3491(S:Function unknown)	COG3491(omega-hydroxypalmitate O-feruloyl transferase-like)	PF03171.20(2OG-FeII_Oxy:2OG-Fe(II) oxygenase superfamily); PF14226.6(DIOX_N:non-haem dioxygenase in morphine synthesis N-terminal)	sp|Q94A78|ACCH4_ARATH(1-aminocyclopropane-1-carboxylate oxidase homolog 4 OS=Arabidopsis thaliana OX=3702 GN=At1g03400 PE=2 SV=1)
AT1G03410	2-oxoglutarate (2OG) and Fe(II)-dependent oxygenase superfamily protein	2652	3.38	2.24	2.82	5.64	5.09	5.4	3.85	3.9	4.04	2.26	2.3	2.54	5.3767	2.8133	3.93	2.3667	NP_171840.2(2-oxoglutarate (2OG) and Fe(II)-dependent oxygenase superfamily protein [Arabidopsis thaliana])	GO:0016491(molecular_function:oxidoreductase activity); GO:0046872(molecular_function:metal ion binding); GO:0051213(molecular_function:dioxygenase activity); GO:0009815(molecular_function:1-aminocyclopropane-1-carboxylate oxidase activity)				COG3491(S:Function unknown)	COG3491(2OGFe(II) oxygenase)	PF03171.20(2OG-FeII_Oxy:2OG-Fe(II) oxygenase superfamily); PF14226.6(DIOX_N:non-haem dioxygenase in morphine synthesis N-terminal)	sp|Q43383|ACCH5_ARATH(1-aminocyclopropane-1-carboxylate oxidase homolog 5 OS=Arabidopsis thaliana OX=3702 GN=2A6 PE=2 SV=2)
AT1G03420	transposable element gene	1076	17.99	17.61	24.06	42.18	26.61	35.01	31.52	38.38	29.62	32.88	30.6	37.63	34.6	19.8867	33.1733	33.7033	AAF86509.1(F21B7.4 [Arabidopsis thaliana])
AT1G03430	histidine-containing phosphotransfer factor 5	1025	27.71	25.72	29.26	24.88	16.86	23.22	15.27	14.76	16.55	27.25	30.36	29.81	21.6533	27.5633	15.5267	29.14	XP_006418236.2(histidine-containing phosphotransfer protein 5 [Eutrema salsugineum])	GO:0005737(cellular_component:cytoplasm); GO:0009557(biological_process:antipodal cell differentiation); GO:0009736(biological_process:cytokinin-activated signaling pathway); GO:0000160(biological_process:phosphorelay signal transduction system); GO:0005829(cellular_component:cytosol); GO:0009927(molecular_function:histidine phosphotransfer kinase activity); GO:0016310(biological_process:phosphor…	K14490	AHP	map04075(Plant hormone signal transduction)	COG2198(S:Function unknown)	COG2198(2OGFe(II) oxygenase)	PF01627.23(Hpt:Hpt domain)	sp|Q8L9T7|AHP5_ARATH(Histidine-containing phosphotransfer protein 5 OS=Arabidopsis thaliana OX=3702 GN=AHP5 PE=1 SV=2)
AT1G03440	Leucine-rich repeat (LRR) family protein	1667	5.18	4.99	4.36	5.45	6.16	5.66	7.21	6.45	7.59	5.24	6.05	5.6	5.7567	4.8433	7.0833	5.63	NP_563685.2(Leucine-rich repeat (LRR) family protein [Arabidopsis thaliana])	GO:0016301(molecular_function:kinase activity)				COG4886(T:Signal transduction mechanisms)	COG4886(Histidine kinase)	PF13855.6(LRR_8:Leucine rich repeat); PF00560.33(LRR_1:Leucine Rich Repeat); PF12799.7(LRR_4:Leucine Rich repeats (2 copies)); PF08263.12(LRRNT_2:Leucine rich repeat N-terminal domain)	sp|Q9LUL4|SRF7_ARATH(Protein STRUBBELIG-RECEPTOR FAMILY 7 OS=Arabidopsis thaliana OX=3702 GN=SRF7 PE=1 SV=1)
AT1G03445	Serine/threonine protein phosphatase family protein	2727	0.08	0	0.2	0.04	0.06	0	0	0	0	0.1	0.02	0.02	0.0333	0.0933	0	0.0467	NP_171844.6(Serine/threonine protein phosphatase family protein [Arabidopsis thaliana])	GO:0005737(cellular_component:cytoplasm); GO:0009742(biological_process:brassinosteroid mediated signaling pathway); GO:0005634(cellular_component:nucleus); GO:0004722(molecular_function:protein serine/threonine phosphatase activity); GO:0004721(molecular_function:phosphoprotein phosphatase activity); GO:0005886(cellular_component:plasma membrane); GO:0046872(molecular_function:metal ion binding)…	K14501;K01090	BSU1;E3.1.3.16	map04075(Plant hormone signal transduction)	ENOG410Z3NZ(T:Signal transduction mechanisms); COG0639(T:Signal transduction mechanisms)	ENOG410Z3NZ(whole genome shotgun sequence); COG0639(whole genome shotgun sequence)	PF00149.28(Metallophos:Calcineurin-like phosphoesterase); PF13415.6(Kelch_3:Galactose oxidase, central domain); PF13854.6(Kelch_5:Kelch motif); PF07646.15(Kelch_2:Kelch motif); PF13418.6(Kelch_4:Galactose oxidase, central domain); PF01344.25(Kelch_1:Kelch motif); PF13964.6(Kelch_6:Kelch motif); PF16891.5(STPPase_N:Serine-threonine protein phosphatase N-terminal domain)	sp|Q9LR78|BSU1_ARATH(Serine/threonine-protein phosphatase BSU1 OS=Arabidopsis thaliana OX=3702 GN=BSU1 PE=1 SV=2)
AT1G03457	RNA-binding (RRM/RBD/RNP motifs) family protein	1694	3.49	2.25	1.82	1.54	2.32	1.86	2.69	2.32	2.33	2.21	2.43	1.16	1.9067	2.52	2.4467	1.9333	NP_973752.1(RNA-binding (RRM/RBD/RNP motifs) family protein [Arabidopsis thaliana])	GO:0005737(cellular_component:cytoplasm); GO:0048573(biological_process:photoperiodism, flowering); GO:0005634(cellular_component:nucleus); GO:1990904(cellular_component:ribonucleoprotein complex); GO:0003723(molecular_function:RNA binding); GO:0006402(biological_process:mRNA catabolic process); GO:0009908(biological_process:flower development); GO:2000028(biological_process:regulation of photope…	K13207	CUGBP, BRUNOL, CELF		ENOG410XNTW(T:Signal transduction mechanisms)	ENOG410XNTW(serine threonine-protein phosphatase)	PF00076.22(RRM_1:RNA recognition motif. (a.k.a. RRM, RBD, or RNP domain)); PF16367.5(RRM_7:RNA recognition motif)	sp|Q8GZ26|BRN2L_ARATH(RNA-binding protein BRN2 OS=Arabidopsis thaliana OX=3702 GN=BRN2 PE=2 SV=1)
AT1G03470	Kinase interacting (KIP1-like) family protein	1247	5.41	3.24	2.98	3.5	1.98	2.09	2.24	2.93	2.6	1.75	3.14	1.65	2.5233	3.8767	2.59	2.18	NP_171846.2(Kinase interacting (KIP1-like) family protein [Arabidopsis thaliana])	GO:0005856(cellular_component:cytoskeleton); GO:0003779(molecular_function:actin binding); GO:0031965(cellular_component:nuclear membrane); GO:0051015(molecular_function:actin filament binding); GO:0005774(cellular_component:vacuolar membrane)				ENOG410YK0V(S:Function unknown)	ENOG410YK0V(kinase interacting family protein)	PF07765.12(KIP1:KIP1-like protein)	sp|Q66GR8|NET3A_ARATH(Protein NETWORKED 3A OS=Arabidopsis thaliana OX=3702 GN=NET3A PE=2 SV=1)
AT1G03475	Coproporphyrinogen III oxidase	1448	200.71	204.73	195.87	230.01	207.73	197.72	256.9	252.21	247.1	259.61	251.74	270.05	211.82	200.437	252.07	260.467	NP_171847.4(Coproporphyrinogen III oxidase [Arabidopsis thaliana])	GO:0005737(cellular_component:cytoplasm); GO:0015995(biological_process:chlorophyll biosynthetic process); GO:0009735(biological_process:response to cytokinin); GO:0006782(biological_process:protoporphyrinogen IX biosynthetic process); GO:0004109(molecular_function:coproporphyrinogen oxidase activity); GO:0006779(biological_process:porphyrin-containing compound biosynthetic process); GO:0048046(c…	K00228	CPOX, hemF	map00860(Porphyrin and chlorophyll metabolism)	COG0408(H:Coenzyme transport and metabolism)	COG0408(Key enzyme in heme biosynthesis. Catalyzes the oxidative decarboxylation of propionic acid side chains of rings A and B of coproporphyrinogen III (By similarity))	PF01218.18(Coprogen_oxidas:Coproporphyrinogen III oxidase)	sp|Q9LR75|HEM61_ARATH(Coproporphyrinogen-III oxidase 1, chloroplastic OS=Arabidopsis thaliana OX=3702 GN=CPX1 PE=2 SV=1)
AT1G03490	NAC domain containing protein 6	846	0	0	0	0	0	0	0	0	0	0	0	0	0	0	0	0	NP_171848.3(NAC domain containing protein 6 [Arabidopsis thaliana])	GO:0003700(molecular_function:transcription factor activity, sequence-specific DNA binding); GO:0006355(biological_process:regulation of transcription, DNA-templated); GO:0005634(cellular_component:nucleus); GO:0003677(molecular_function:DNA binding)				ENOG41107KD(K:Transcription)	ENOG41107KD(No apical meristem (NAM) protein)	PF02365.15(NAM:No apical meristem (NAM) protein)	sp|Q9LR74|NAC6_ARATH(NAC domain-containing protein 6 OS=Arabidopsis thaliana OX=3702 GN=NAC006 PE=1 SV=1)
AT1G03495	HXXXD-type acyl-transferase family protein	1752	3.48	2.85	2.87	2.27	1.55	1.52	1.48	1.19	1.05	3.06	2.74	2.7	1.78	3.0667	1.24	2.8333	NP_171849.3(HXXXD-type acyl-transferase family protein [Arabidopsis thaliana])	GO:0016747(molecular_function:transferase activity, transferring acyl groups other than amino-acyl groups)				ENOG410ZBAM(K:Transcription)	ENOG410ZBAM(No apical meristem (NAM) protein)	PF02458.15(Transferase:Transferase family)	sp|Q9LR73|3AT2_ARATH(Coumaroyl-CoA:anthocyanidin 3-O-glucoside-6'-O-coumaroyltransferase 2 OS=Arabidopsis thaliana OX=3702 GN=3AT2 PE=1 SV=1)
AT1G03502	snoRNA	114	2.02	1.99	2.77	1.35	1.14	2.09	1.29	1.78	1.69	1.77	3.05	2.95	1.5267	2.26	1.5867	2.59
AT1G03506	snoRNA	87	0	0	0	0	0	0	0	0	0	0	0	0	0	0	0	0
AT1G03510	Tetratricopeptide repeat (TPR)-like superfamily protein	1290	1.29	1.47	1.19	0.45	0.74	0.48	1.22	0.9	0.6	1.05	1.78	1.3	0.5567	1.3167	0.9067	1.3767	NP_171850.1(Tetratricopeptide repeat (TPR)-like superfamily protein [Arabidopsis thaliana])	GO:0016021(cellular_component:integral component of membrane); GO:0009451(biological_process:RNA modification)				ENOG410Z7Z7(S:Function unknown)	ENOG410Z7Z7(Anthocyanin 5-aromatic)	PF13041.6(PPR_2:PPR repeat family); PF01535.20(PPR:PPR repeat); PF12854.7(PPR_1:PPR repeat); PF13812.6(PPR_3:Pentatricopeptide repeat domain); PF17177.4(PPR_long:Pentacotripeptide-repeat region of PRORP)	sp|Q9LR72|PPR7_ARATH(Putative pentatricopeptide repeat-containing protein At1g03510 OS=Arabidopsis thaliana OX=3702 GN=PCMP-E3 PE=3 SV=1)
AT1G03515	pre-tRNA	72	0	0	0	0	0	0	0	0	0	0	0	0	0	0	0	0	PIA45044.1(hypothetical protein AQUCO_01700535v1 [Aquilegia coerulea])	GO:0015996(biological_process:chlorophyll catabolic process); GO:0009607(biological_process:response to biotic stimulus); GO:0016021(cellular_component:integral component of membrane); GO:0006952(biological_process:defense response); GO:0047746(molecular_function:chlorophyllase activity); GO:0005516(molecular_function:calmodulin binding)
AT1G03520	Core-2/I-branching beta-1,6-N-acetylglucosaminyltransferase family protein	2035	7.97	8.11	10.09	6.17	5.41	6.22	6.72	5.5	5.78	7.38	7.36	8.74	5.9333	8.7233	6	7.8267	NP_171851.1(Core-2/I-branching beta-1,6-N-acetylglucosaminyltransferase family protein [Arabidopsis thaliana])	GO:0008375(molecular_function:acetylglucosaminyltransferase activity); GO:0016021(cellular_component:integral component of membrane); GO:0001522(biological_process:pseudouridine synthesis); GO:0042254(biological_process:ribosome biogenesis); GO:0005794(cellular_component:Golgi apparatus)				ENOG410XQ7M(S:Function unknown)	ENOG410XQ7M(Glucosaminyl (N-acetyl) transferase)	PF02485.21(Branch:Core-2/I-Branching enzyme)	sp|Q9FLD7|GT14A_ARATH(Beta-glucuronosyltransferase GlcAT14A OS=Arabidopsis thaliana OX=3702 GN=GLCAT14A PE=2 SV=1)
AT1G03530	nuclear assembly factor 1	2601	7.94	6.47	6.21	1.8	2.11	1.89	3.19	2.88	2.58	4.87	4.65	5.96	1.9333	6.8733	2.8833	5.16	NP_171852.2(nuclear assembly factor 1 [Arabidopsis thaliana])	GO:0005732(cellular_component:small nucleolar ribonucleoprotein complex); GO:0005634(cellular_component:nucleus); GO:0042254(biological_process:ribosome biogenesis); GO:0003723(molecular_function:RNA binding); GO:0000493(biological_process:box H/ACA snoRNP assembly); GO:0001522(biological_process:pseudouridine synthesis); GO:0009506(cellular_component:plasmodesma)	K14763	NAF1		ENOG4111RRE(S:Function unknown); ENOG410XQ7M(S:Function unknown)	ENOG4111RRE(Glucosaminyl (N-acetyl) transferase); ENOG410XQ7M(Glucosaminyl (N-acetyl) transferase)	PF04410.14(Gar1:Gar1/Naf1 RNA binding region); PF10500.9(SR-25:Nuclear RNA-splicing-associated protein)	sp|Q3UMQ8|NAF1_MOUSE(H/ACA ribonucleoprotein complex non-core subunit NAF1 OS=Mus musculus OX=10090 GN=Naf1 PE=1 SV=2)
AT1G03540	Pentatricopeptide repeat (PPR-like) superfamily protein	1830	0	0	0	0	0	0	0	0	0	0.18	0	0	0	0	0	0.06	NP_171853.1(Pentatricopeptide repeat (PPR-like) superfamily protein [Arabidopsis thaliana])	GO:0009451(biological_process:RNA modification)				ENOG410Z7Z7(S:Function unknown)	ENOG410Z7Z7(Glucosaminyl (N-acetyl) transferase)	PF01535.20(PPR:PPR repeat); PF13041.6(PPR_2:PPR repeat family); PF12854.7(PPR_1:PPR repeat); PF13812.6(PPR_3:Pentatricopeptide repeat domain)	sp|Q9LR69|PPR8_ARATH(Pentatricopeptide repeat-containing protein At1g03540 OS=Arabidopsis thaliana OX=3702 GN=PCMP-E4 PE=2 SV=1)
AT1G03545	Potential natural antisense gene, locus overlaps with AT1G03550	1223	0.53	0.72	1.33	0.45	0.54	0.51	1.01	0.76	0.78	1.06	0.75	1.22	0.5	0.86	0.85	1.01	NP_001320326.1(Secretory carrier membrane protein (SCAMP) family protein [Arabidopsis thaliana])	GO:0005794(cellular_component:Golgi apparatus); GO:0055038(cellular_component:recycling endosome membrane); GO:0016021(cellular_component:integral component of membrane); GO:0000139(cellular_component:Golgi membrane); GO:0030658(cellular_component:transport vesicle membrane); GO:0032588(cellular_component:trans-Golgi network membrane); GO:0005886(cellular_component:plasma membrane); GO:0015031(bi…	K19995	SCAMP		ENOG410XSJN(U:Intracellular trafficking, secretion, and vesicular transport)	ENOG410XSJN(secretory carrier membrane protein)		sp|Q9LR68|SCAM2_ARATH(Secretory carrier-associated membrane protein 2 OS=Arabidopsis thaliana OX=3702 GN=SCAMP2 PE=2 SV=1)
AT1G03550	Secretory carrier membrane protein (SCAMP) family protein	1258	6.32	5.44	5.1	4.02	3.84	5.29	3.41	2.78	2.16	3.65	3.39	4.38	4.3833	5.62	2.7833	3.8067	NP_563686.1(Secretory carrier membrane protein (SCAMP) family protein [Arabidopsis thaliana])	GO:0005794(cellular_component:Golgi apparatus); GO:0055038(cellular_component:recycling endosome membrane); GO:0016021(cellular_component:integral component of membrane); GO:0000139(cellular_component:Golgi membrane); GO:0030658(cellular_component:transport vesicle membrane); GO:0032588(cellular_component:trans-Golgi network membrane); GO:0005886(cellular_component:plasma membrane); GO:0015031(bi…	K19995	SCAMP		ENOG410XSJN(S:Function unknown)	ENOG410XSJN(Glucosaminyl (N-acetyl) transferase)	PF04144.13(SCAMP:SCAMP family)	sp|Q9LR68|SCAM2_ARATH(Secretory carrier-associated membrane protein 2 OS=Arabidopsis thaliana OX=3702 GN=SCAMP2 PE=2 SV=1)
AT1G03560	Pentatricopeptide repeat (PPR-like) superfamily protein	2255	3.04	4.07	3.69	4.74	3.82	4.27	4.23	5.58	4.84	3.71	4.11	4.02	4.2767	3.6	4.8833	3.9467	NP_171855.1(Pentatricopeptide repeat (PPR-like) superfamily protein [Arabidopsis thaliana])	GO:0005739(cellular_component:mitochondrion)				ENOG410Z7Z7(U:Intracellular trafficking, secretion, and vesicular transport)	ENOG410Z7Z7(secretory carrier membrane protein)	PF13041.6(PPR_2:PPR repeat family); PF12854.7(PPR_1:PPR repeat); PF01535.20(PPR:PPR repeat); PF13812.6(PPR_3:Pentatricopeptide repeat domain); PF17177.4(PPR_long:Pentacotripeptide-repeat region of PRORP); PF08579.11(RPM2:Mitochondrial ribonuclease P subunit (RPM2)); PF10037.9(MRP-S27:Mitochondrial 28S ribosomal protein S27)	sp|Q9LR67|PPR9_ARATH(Pentatricopeptide repeat-containing protein At1g03560, mitochondrial OS=Arabidopsis thaliana OX=3702 GN=At1g03560 PE=2 SV=1)
AT1G03570	pre-tRNA	72	0	0	0	0	0	0	0	0	0	0	0	0	0	0	0	0
AT1G03580		1206	0.05	0.1	0	0.2	0.1	0	0.15	0.05	0	0.1	0	0.05	0.1	0.05	0.0667	0.05	AAF86515.1(F21B7.19 [Arabidopsis thaliana])	GO:0016021(cellular_component:integral component of membrane)				ENOG410XQV8(U:Intracellular trafficking, secretion, and vesicular transport)	ENOG410XQV8(secretory carrier membrane protein)		sp|P0DKG4|MCC07_ARATH(MATH domain and coiled-coil domain-containing protein At2g42465 OS=Arabidopsis thaliana OX=3702 GN=At2g42465 PE=4 SV=1)
AT1G03590	Protein phosphatase 2C family protein	2003	26.23	25.01	24.83	6.32	7.03	6.47	6.43	6.48	7.03	17.09	17.87	20.54	6.6067	25.3567	6.6467	18.5	NP_171856.4(Protein phosphatase 2C family protein [Arabidopsis thaliana])	GO:0046872(molecular_function:metal ion binding); GO:0004722(molecular_function:protein serine/threonine phosphatase activity); GO:0005886(cellular_component:plasma membrane); GO:0004724(molecular_function:magnesium-dependent protein serine/threonine phosphatase activity)				COG0631(S:Function unknown)	COG0631(meprin and TRAF homology domain-containing protein MATH domain-containing protein)	PF00481.21(PP2C:Protein phosphatase 2C)	sp|Q9LR65|P2C01_ARATH(Probable protein phosphatase 2C 1 OS=Arabidopsis thaliana OX=3702 GN=PPC6-6 PE=1 SV=1)
AT1G03600	photosystem II family protein	780	434.6	470.64	486.86	1298.15	956.54	1237.48	1097.83	1251.57	1133.84	580.31	604.73	648.41	1164.06	464.033	1161.08	611.15	NP_563687.1(photosystem II family protein [Arabidopsis thaliana])	GO:0009535(cellular_component:chloroplast thylakoid membrane); GO:0009534(cellular_component:chloroplast thylakoid); GO:0071484(biological_process:cellular response to light intensity); GO:0010206(biological_process:photosystem II repair); GO:0010207(biological_process:photosystem II assembly); GO:0009543(cellular_component:chloroplast thylakoid lumen); GO:0009579(cellular_component:thylakoid); G…	K08902	psb27	map00195(Photosynthesis)	ENOG4111SBP(G:Carbohydrate transport and metabolism)	ENOG4111SBP(Photosystem II)	PF13326.6(PSII_Pbs27:Photosystem II Pbs27)	sp|Q9LR64|PB27A_ARATH(Photosystem II repair protein PSB27-H1, chloroplastic OS=Arabidopsis thaliana OX=3702 GN=PSB27-1 PE=1 SV=1)
AT1G03610	Protein of unknown function (DUF789)	1675	11.17	10.42	11.44	9.83	10.9	10.67	9.65	9.86	9.43	10.02	6.88	8.93	10.4667	11.01	9.6467	8.61	NP_563688.1(plant/protein (DUF789) [Arabidopsis thaliana])					ENOG410YCMM(S:Function unknown)	ENOG410YCMM(expressed protein)	PF05623.12(DUF789:Protein of unknown function (DUF789))
AT1G03620	ELMO/CED-12 family protein	860	0	0	0.24	0	0.4	0	0.08	0.24	0.16	0.16	0.08	0.08	0.1333	0.08	0.16	0.1067	NP_171859.1(ELMO/CED-12 family protein [Arabidopsis thaliana])		K23538	ELMOD		ENOG410XRXC(S:Function unknown)	ENOG410XRXC(expressed protein)	PF04727.13(ELMO_CED12:ELMO/CED-12 family)	sp|Q54YW1|ELMOA_DICDI(ELMO domain-containing protein A OS=Dictyostelium discoideum OX=44689 GN=elmoA PE=1 SV=1)
AT1G03630	protochlorophyllide oxidoreductase C	1394	139.73	166.08	143.47	216.58	247.88	225.26	268.09	257.99	267.3	125.9	142.69	139.09	229.907	149.76	264.46	135.893	NP_171860.1(protochlorophyllide oxidoreductase C [Arabidopsis thaliana])	GO:0031969(cellular_component:chloroplast membrane); GO:0009941(cellular_component:chloroplast envelope); GO:0015995(biological_process:chlorophyll biosynthetic process); GO:0009534(cellular_component:chloroplast thylakoid); GO:0016630(molecular_function:protochlorophyllide reductase activity); GO:0003959(molecular_function:NADPH dehydrogenase activity); GO:0009535(cellular_component:chloroplast …	K00218	por	map00860(Porphyrin and chlorophyll metabolism)	COG1028(S:Function unknown)	COG1028(expressed protein)	PF00106.25(adh_short:short chain dehydrogenase); PF13561.6(adh_short_C2:Enoyl-(Acyl carrier protein) reductase); PF08659.10(KR:KR domain)	sp|O48741|PORC_ARATH(Protochlorophyllide reductase C, chloroplastic OS=Arabidopsis thaliana OX=3702 GN=PORC PE=1 SV=1)
AT1G03640	pre-tRNA	73	0	0	0	0	0	0	0	0	0	0	0	0	0	0	0	0
AT1G03650	Acyl-CoA N-acyltransferases (NAT) superfamily protein	793	3.93	3.81	4.12	2.43	2.5	2.02	3.1	3.08	2.37	4.86	2.74	5.59	2.3167	3.9533	2.85	4.3967	NP_171861.1(Acyl-CoA N-acyltransferases (NAT) superfamily protein [Arabidopsis thaliana])	GO:0016746(molecular_function:transferase activity, transferring acyl groups)				COG0456(S:Function unknown)	COG0456(Dehydrogenase reductase)	PF00583.25(Acetyltransf_1:Acetyltransferase (GNAT) family); PF13673.7(Acetyltransf_10:Acetyltransferase (GNAT) domain); PF13508.7(Acetyltransf_7:Acetyltransferase (GNAT) domain); PF08445.10(FR47:FR47-like protein); PF13527.7(Acetyltransf_9:Acetyltransferase (GNAT) domain); PF14542.6(Acetyltransf_CG:GCN5-related N-acetyl-transferase)	sp|O05517|RIMI_BACSU(Putative [ribosomal protein S18]-alanine N-acetyltransferase OS=Bacillus subtilis (strain 168) OX=224308 GN=rimI PE=3 SV=1)
AT1G03660	Ankyrin-repeat containing protein	324	0	0	0	0	0	0	0	0	0	0	0	0.49	0	0	0	0.1633	NP_001318914.1(Ankyrin-repeat containing protein [Arabidopsis thaliana])	GO:0016021(cellular_component:integral component of membrane)				ENOG41103U0(U:Intracellular trafficking, secretion, and vesicular transport); COG0666(U:Intracellular trafficking, secretion, and vesicular transport)	ENOG41103U0(-); COG0666(-)	PF13962.6(PGG:Domain of unknown function)
AT1G03670	ankyrin repeat family protein	1851	0.06	0.06	0	0	0	0	0	0.03	0	0.03	0	0	0	0.04	0.01	0.01	NP_171863.1(ankyrin repeat family protein [Arabidopsis thaliana])	GO:0016021(cellular_component:integral component of membrane); GO:0016020(cellular_component:membrane)				COG0666(S:Function unknown)	COG0666(Ankyrin Repeat)	PF12796.7(Ank_2:Ankyrin repeats (3 copies)); PF13637.6(Ank_4:Ankyrin repeats (many copies)); PF13857.6(Ank_5:Ankyrin repeats (many copies)); PF13962.6(PGG:Domain of unknown function); PF00023.30(Ank:Ankyrin repeat)	sp|Q8LPS2|ACD6_ARATH(Protein ACCELERATED CELL DEATH 6 OS=Arabidopsis thaliana OX=3702 GN=ACD6 PE=1 SV=1)
AT1G03680	thioredoxin M-type 1	910	529.78	595.57	542.2	582.03	593.62	611.33	598.69	574.45	591.15	504.29	502.16	485.36	595.66	555.85	588.097	497.27	NP_849585.1(thioredoxin M-type 1 [Arabidopsis thaliana])	GO:0005737(cellular_component:cytoplasm); GO:0009941(cellular_component:chloroplast envelope); GO:0016021(cellular_component:integral component of membrane); GO:0009570(cellular_component:chloroplast stroma); GO:0010319(cellular_component:stromule); GO:0047134(molecular_function:protein-disulfide reductase activity); GO:0045454(biological_process:cell redox homeostasis); GO:0015035(molecular_func…	K03671	trxA		COG0526(S:Function unknown)	COG0526(Ankyrin Repeat)	PF00085.20(Thioredoxin:Thioredoxin); PF13098.6(Thioredoxin_2:Thioredoxin-like domain); PF13905.6(Thioredoxin_8:Thioredoxin-like); PF13728.6(TraF:F plasmid transfer operon protein); PF13899.6(Thioredoxin_7:Thioredoxin-like)	sp|O48737|TRXM1_ARATH(Thioredoxin M1, chloroplastic OS=Arabidopsis thaliana OX=3702 GN=At1g03680 PE=2 SV=1)
AT1G03687	DTW domain-containing protein	1356	7.7	5.68	5.32	9.29	7.25	9.27	10.27	11.28	10.57	8.13	8.36	8.47	8.6033	6.2333	10.7067	8.32	NP_171865.4(DTW domain-containing protein [Arabidopsis thaliana])					ENOG410Y13H(S:Function unknown)	ENOG410Y13H(DTW domain)	PF03942.15(DTW:DTW domain)
AT1G03700	Uncharacterised protein family (UPF0497)	640	0	0	0	0	0	0	0	0	0	0	0	0	0	0	0	0	NP_563689.1(Uncharacterized protein family (UPF0497) [Arabidopsis thaliana])	GO:0016021(cellular_component:integral component of membrane); GO:0051539(molecular_function:4 iron, 4 sulfur cluster binding); GO:0005886(cellular_component:plasma membrane)				ENOG410ZRZJ(S:Function unknown)	ENOG410ZRZJ(CASP-like protein)	PF04535.12(DUF588:Domain of unknown function (DUF588))	sp|Q9LR57|CSPL1_ARATH(CASP-like protein 1C2 OS=Arabidopsis thaliana OX=3702 GN=At1g03700 PE=2 SV=1)
AT1G03710	Cystatin/monellin superfamily protein	957	0.15	0.39	0.61	0.1	0.14	0.3	0.2	0.1	0.1	0.4	0.14	0.67	0.18	0.3833	0.1333	0.4033	NP_171867.2(Cystatin/monellin superfamily protein [Arabidopsis thaliana])	GO:0004869(molecular_function:cysteine-type endopeptidase inhibitor activity)				ENOG41106Z7(U:Intracellular trafficking, secretion, and vesicular transport)	ENOG41106Z7(-)	PF00031.21(Cystatin:Cystatin domain)
AT1G03720	Cysteine proteinases superfamily protein	825	0	0	0	0	0	0	0	0	0	0	0	0	0	0	0	0	NP_171868.1(Cysteine proteinases superfamily protein [Arabidopsis thaliana])	GO:0016021(cellular_component:integral component of membrane); GO:0008234(molecular_function:cysteine-type peptidase activity)				COG4870(U:Intracellular trafficking, secretion, and vesicular transport)	COG4870(-)	PF00112.23(Peptidase_C1:Papain family cysteine protease)	sp|Q10991|CATL1_SHEEP(Cathepsin L1 OS=Ovis aries OX=9940 GN=CTSL PE=1 SV=1)
AT1G03730		1068	15.59	17.35	15.69	6.62	5.26	6.67	4	4.45	5.6	18.89	18.9	17.88	6.1833	16.21	4.6833	18.5567	NP_563690.1(pyrroline-5-carboxylate reductase [Arabidopsis thaliana])	GO:0016021(cellular_component:integral component of membrane)				ENOG410YNPD(S:Function unknown)	ENOG410YNPD(-)
AT1G03740	Protein kinase superfamily protein	3017	24.81	31.08	34.2	11.32	13.83	14.43	9.6	10.12	10.94	30.57	25.97	24.09	13.1933	30.03	10.22	26.8767	NP_171870.4(Protein kinase superfamily protein [Arabidopsis thaliana])	GO:0004693(molecular_function:cyclin-dependent protein serine/threonine kinase activity); GO:0006468(biological_process:protein phosphorylation); GO:0005634(cellular_component:nucleus); GO:0005524(molecular_function:ATP binding); GO:0004672(molecular_function:protein kinase activity)				ENOG410XPIR(T:Signal transduction mechanisms); ENOG410XP4Z(T:Signal transduction mechanisms)	ENOG410XPIR(Cyclin-Dependent Kinase); ENOG410XP4Z(Cyclin-Dependent Kinase)	PF00069.25(Pkinase:Protein kinase domain); PF07714.17(Pkinase_Tyr:Protein tyrosine kinase)	sp|Q9ZVM9|Y1461_ARATH(Probable serine/threonine-protein kinase At1g54610 OS=Arabidopsis thaliana OX=3702 GN=At1g54610 PE=1 SV=1)
AT1G03743	snoRNA	81	0	0	0	0	0	0	0	0	0	0	0	0	0	0	0	0
AT1G03746	snoRNA	85	0	0	0	0	0	0	0	0	0	0	0	0	0	0	0	0
AT1G03750	switch 2	2683	2.82	2.15	2.2	1.82	1.77	1.62	2.13	1.75	1.38	2.47	2.02	2.9	1.7367	2.39	1.7533	2.4633	NP_171871.2(switch 2 [Arabidopsis thaliana])	GO:0006281(biological_process:DNA repair); GO:0016020(cellular_component:membrane); GO:0004386(molecular_function:helicase activity); GO:0004672(molecular_function:protein kinase activity); GO:0003677(molecular_function:DNA binding); GO:0005524(molecular_function:ATP binding)	K20098	ERCC6L2		ENOG410XP4Z(L:Replication, recombination and repair)	ENOG410XP4Z(excision repair cross-complementing rodent repair deficiency complementation group)	PF00176.23(SNF2_N:SNF2 family N-terminal domain); PF00271.31(Helicase_C:Helicase conserved C-terminal domain); PF04851.15(ResIII:Type III restriction enzyme, res subunit); PF16203.5(ERCC3_RAD25_C:ERCC3/RAD25/XPB C-terminal helicase); PF00270.29(DEAD:DEAD/DEAH box helicase)	sp|F4I2H2|CHR9_ARATH(Switch 2 OS=Arabidopsis thaliana OX=3702 GN=SWI2 PE=3 SV=1)
AT1G03760	Prefoldin chaperone subunit family protein	1382	8.77	8.75	8.43	1.79	1.62	1.27	2.56	1.69	1.81	6.84	5.97	5.67	1.56	8.65	2.02	6.16	NP_171872.2(Prefoldin chaperone subunit family protein [Arabidopsis thaliana])	GO:0010923(biological_process:negative regulation of phosphatase activity); GO:0003714(molecular_function:transcription corepressor activity); GO:0003682(molecular_function:chromatin binding); GO:0019212(molecular_function:phosphatase inhibitor activity); GO:0000122(biological_process:negative regulation of transcription from RNA polymerase II promoter)	K17560	URI1		ENOG41101NF(S:Function unknown)	ENOG41101NF(URI1, prefoldin-like chaperone)	PF02996.17(Prefoldin:Prefoldin subunit); PF13758.6(Prefoldin_3:Prefoldin subunit)	sp|Q54HG4|RMP_DICDI(RNA polymerase II subunit 5-mediating protein homolog OS=Dictyostelium discoideum OX=44689 GN=rmp PE=3 SV=2)
AT1G03770	RING 1B	1659	2.34	1.74	1.42	0.76	0.94	0.53	0.71	0.36	1.04	2.37	0.97	1.95	0.7433	1.8333	0.7033	1.7633	NP_001184901.1(RING 1B [Arabidopsis thaliana])	GO:0010076(biological_process:maintenance of floral meristem identity); GO:0010077(biological_process:maintenance of inflorescence meristem identity); GO:0010492(biological_process:maintenance of shoot apical meristem identity); GO:0006325(biological_process:chromatin organization); GO:0035102(cellular_component:PRC1 complex); GO:0005634(cellular_component:nucleus); GO:0001709(biological_process:…	K10695	RNF1_2		ENOG410XQ5G(S:Function unknown)	ENOG410XQ5G(URI1, prefoldin-like chaperone)	PF13923.6(zf-C3HC4_2:Zinc finger, C3HC4 type (RING finger)); PF00097.25(zf-C3HC4:Zinc finger, C3HC4 type (RING finger)); PF13639.6(zf-RING_2:Ring finger domain); PF13920.6(zf-C3HC4_3:Zinc finger, C3HC4 type (RING finger)); PF14634.6(zf-RING_5:zinc-RING finger domain)	sp|Q0WX00|RNG1B_ARATH(Putative E3 ubiquitin-protein ligase RING1b OS=Arabidopsis thaliana OX=3702 GN=RING1B PE=1 SV=1)
AT1G03780	targeting protein for XKLP2	2539	0.29	0.29	0.15	0.35	0.55	0.43	1.4	0.75	0.55	0.31	0.22	0.3	0.4433	0.2433	0.9	0.2767	NP_001184902.1(targeting protein for XKLP2 [Arabidopsis thaliana])	GO:0009941(cellular_component:chloroplast envelope); GO:0009524(cellular_component:phragmoplast); GO:0005819(cellular_component:spindle); GO:0000278(biological_process:mitotic cell cycle); GO:0008017(molecular_function:microtubule binding); GO:0060236(biological_process:regulation of mitotic spindle organization); GO:0032147(biological_process:activation of protein kinase activity); GO:0005654(ce…	K16812	TPX2		ENOG410ZTMD(S:Function unknown)	ENOG410ZTMD(Cell cycle regulated microtubule associated protein)	PF12214.8(TPX2_importin:Cell cycle regulated microtubule associated protein); PF06886.11(TPX2:Targeting protein for Xklp2 (TPX2))	sp|F4I2H7|TPX2_ARATH(Protein TPX2 OS=Arabidopsis thaliana OX=3702 GN=TPX2 PE=1 SV=1)
AT1G03790	Zinc finger C-x8-C-x5-C-x3-H type family protein	1573	0	0	0	0	0	0	0	0	0	0	0	0	0	0	0	0	NP_171875.1(Zinc finger C-x8-C-x5-C-x3-H type family protein [Arabidopsis thaliana])	GO:0010187(biological_process:negative regulation of seed germination); GO:0003700(molecular_function:transcription factor activity, sequence-specific DNA binding); GO:0005634(cellular_component:nucleus); GO:0006355(biological_process:regulation of transcription, DNA-templated); GO:0003677(molecular_function:DNA binding); GO:0046872(molecular_function:metal ion binding)				ENOG410XR0Z(S:Function unknown)	ENOG410XR0Z(Cell cycle regulated microtubule associated protein)	PF00642.24(zf-CCCH:Zinc finger C-x8-C-x5-C-x3-H type (and similar))	sp|Q9ZWA1|C3H2_ARATH(Zinc finger CCCH domain-containing protein 2 OS=Arabidopsis thaliana OX=3702 GN=TZF4 PE=1 SV=1)
AT1G03800	ERF domain protein 10	738	0.11	0.3	0.1	0	0.2	0.2	0	0.2	0.39	0.9	0.1	0.19	0.1333	0.17	0.1967	0.3967	NP_171876.1(ERF domain protein 10 [Arabidopsis thaliana])	GO:0003700(molecular_function:transcription factor activity, sequence-specific DNA binding); GO:0005634(cellular_component:nucleus); GO:0009873(biological_process:ethylene-activated signaling pathway); GO:0003677(molecular_function:DNA binding)	K09286	EREBP		ENOG4111448(K:Transcription); ENOG410YQNQ(K:Transcription)	ENOG4111448(Transcription factor); ENOG410YQNQ(Transcription factor)	PF00847.20(AP2:AP2 domain)	sp|Q9ZWA2|ERF77_ARATH(Ethylene-responsive transcription factor 10 OS=Arabidopsis thaliana OX=3702 GN=ERF10 PE=2 SV=1)
AT1G03810	Nucleic acid-binding, OB-fold-like protein	432	0	0	0	0	0	0	0	0	0	0	0	0	0	0	0	0	NP_171877.1(Nucleic acid-binding, OB-fold-like protein [Arabidopsis thaliana])		K07466	RFA1, RPA1, rpa	map03430(Mismatch repair); map03440(Homologous recombination); map03420(Nucleotide excision repair); map03030(DNA replication)	ENOG4111IKT(K:Transcription)	ENOG4111IKT(Transcription factor)	PF18821.1(LPD7:Large polyvalent protein-associated domain 7)	sp|O49453|Y4844_ARATH(Uncharacterized protein At4g28440 OS=Arabidopsis thaliana OX=3702 GN=At4g28440 PE=1 SV=1)
AT1G03820		860	0.77	0.63	1.22	0.77	2.54	0.65	2.99	0.4	1.02	0.48	0	0.08	1.32	0.8733	1.47	0.1867	NP_171878.1(E6-like protein [Arabidopsis thaliana])					ENOG411054V(S:Function unknown)	ENOG411054V(-)
AT1G03830	guanylate-binding family protein	3289	2.78	2.96	3.05	2.27	2.5	2.16	2.67	2.51	2.68	2.4	1.74	3.02	2.31	2.93	2.62	2.3867	NP_001184903.1(guanylate-binding family protein [Arabidopsis thaliana])	GO:0016020(cellular_component:membrane); GO:0003924(molecular_function:GTPase activity); GO:0005623(cellular_component:cell); GO:0045454(biological_process:cell redox homeostasis); GO:0005525(molecular_function:GTP binding); GO:0015035(molecular_function:protein disulfide oxidoreductase activity); GO:0009055(molecular_function:electron carrier activity)				ENOG410XR6Z(S:Function unknown)	ENOG410XR6Z(-)	PF02841.14(GBP_C:Guanylate-binding protein, C-terminal domain); PF02263.19(GBP:Guanylate-binding protein, N-terminal domain)	sp|Q9Z0E6|GBP2_MOUSE(Guanylate-binding protein 2 OS=Mus musculus OX=10090 GN=Gbp2 PE=1 SV=1)
AT1G03840	C2H2 and C2HC zinc fingers superfamily protein	1686	0	0.04	0	0.11	0	0.04	0.07	0.07	0.04	0.03	0.07	0	0.05	0.0133	0.06	0.0333	NP_171880.1(C2H2 and C2HC zinc fingers superfamily protein [Arabidopsis thaliana])	GO:0034504(biological_process:protein localization to nucleus); GO:0043565(molecular_function:sequence-specific DNA binding); GO:0009740(biological_process:gibberellic acid mediated signaling pathway); GO:0044212(molecular_function:transcription regulatory region DNA binding); GO:0003700(molecular_function:transcription factor activity, sequence-specific DNA binding); GO:0005634(cellular_componen…				COG5048(S:Function unknown)	COG5048(Guanylate binding protein)	PF00096.26(zf-C2H2:Zinc finger, C2H2 type); PF12171.8(zf-C2H2_jaz:Zinc-finger double-stranded RNA-binding)	sp|Q9ZWA6|IDD3_ARATH(Zinc finger protein MAGPIE OS=Arabidopsis thaliana OX=3702 GN=MGP PE=1 SV=1)
AT1G03850	Glutaredoxin family protein	887	3.44	2.04	2.78	2.18	3.8	3.04	1.37	0.96	1.65	5.58	4.56	1.03	3.0067	2.7533	1.3267	3.7233	NP_849586.1(Glutaredoxin family protein [Arabidopsis thaliana])	GO:0005737(cellular_component:cytoplasm); GO:0009735(biological_process:response to cytokinin); GO:0000122(biological_process:negative regulation of transcription from RNA polymerase II promoter); GO:0080183(biological_process:response to photooxidative stress); GO:0005634(cellular_component:nucleus); GO:0051537(molecular_function:2 iron, 2 sulfur cluster binding); GO:0005623(cellular_component:c…				COG0695(S:Function unknown)	COG0695(Zinc finger protein)	PF00462.24(Glutaredoxin:Glutaredoxin)	sp|Q84TF4|GRS13_ARATH(Monothiol glutaredoxin-S13 OS=Arabidopsis thaliana OX=3702 GN=GRXS13 PE=2 SV=2)
AT1G03860	prohibitin 2	1367	55.23	53.53	50.46	23.08	21.66	20.01	29.02	30.45	30.02	55.5	55.42	58.39	21.5833	53.0733	29.83	56.4367	NP_171882.1(prohibitin 2 [Arabidopsis thaliana])	GO:0009536(cellular_component:plastid); GO:0005618(cellular_component:cell wall); GO:0016021(cellular_component:integral component of membrane); GO:0016020(cellular_component:membrane); GO:0005739(cellular_component:mitochondrion); GO:0005774(cellular_component:vacuolar membrane); GO:0005773(cellular_component:vacuole); GO:0005747(cellular_component:mitochondrial respiratory chain complex I); GO:…	K17081	PHB2		COG0330(O:Posttranslational modification, protein turnover, chaperones)	COG0330(Band 7 protein)	PF01145.25(Band_7:SPFH domain / Band 7 family)	sp|Q9ZNT7|PHB2_ARATH(Prohibitin-2, mitochondrial OS=Arabidopsis thaliana OX=3702 GN=PHB2 PE=1 SV=1)
AT1G03870	FASCICLIN-like arabinoogalactan 9	1035	19.49	14.23	11.68	49.87	74.2	57.79	82.13	70.06	73.16	5.59	10.03	8.06	60.62	15.1333	75.1167	7.8933	NP_563692.1(FASCICLIN-like arabinoogalactan 9 [Arabidopsis thaliana])	GO:0046658(cellular_component:anchored component of plasma membrane); GO:0005886(cellular_component:plasma membrane); GO:0009834(biological_process:plant-type secondary cell wall biogenesis); GO:0031225(cellular_component:anchored component of membrane)				ENOG410YJJE(M:Cell wall/membrane/envelope biogenesis)	ENOG410YJJE(fasciclin-like arabinogalactan protein)	PF02469.22(Fasciclin:Fasciclin domain)	sp|Q9ZWA8|FLA9_ARATH(Fasciclin-like arabinogalactan protein 9 OS=Arabidopsis thaliana OX=3702 GN=FLA9 PE=2 SV=1)
AT1G03880	cruciferin 2	1633	0	0	0	0	0	0	0	0	0	0	0	0	0	0	0	0	NP_171884.1(cruciferin 2 [Arabidopsis thaliana])	GO:0000326(cellular_component:protein storage vacuole); GO:0071215(biological_process:cellular response to abscisic acid stimulus); GO:0010431(biological_process:seed maturation); GO:0009737(biological_process:response to abscisic acid); GO:0045735(molecular_function:nutrient reservoir activity)				ENOG410YATH(M:Cell wall/membrane/envelope biogenesis)	ENOG410YATH(fasciclin-like arabinogalactan protein)	PF00190.22(Cupin_1:Cupin); PF07883.11(Cupin_2:Cupin domain)	sp|P15456|CRU2_ARATH(12S seed storage protein CRB OS=Arabidopsis thaliana OX=3702 GN=CRB PE=1 SV=2)
AT1G03890	RmlC-like cupins superfamily protein	1520	0	0.04	0	0	0	0	0	0	0	0.08	0	0	0	0.0133	0	0.0267	NP_171885.1(RmlC-like cupins superfamily protein [Arabidopsis thaliana])	GO:0000326(cellular_component:protein storage vacuole); GO:0010431(biological_process:seed maturation); GO:0045735(molecular_function:nutrient reservoir activity)				ENOG410YATH(M:Cell wall/membrane/envelope biogenesis)	ENOG410YATH(fasciclin-like arabinogalactan protein)	PF00190.22(Cupin_1:Cupin)	sp|Q9ZWA9|CRU4_ARATH(12S seed storage protein CRD OS=Arabidopsis thaliana OX=3702 GN=CRD PE=1 SV=1)
AT1G03900	non-intrinsic ABC protein 4	1198	120.4	114.89	119.77	57.56	47.51	52.62	48.61	45.02	49.37	115.11	107.95	110.26	52.5633	118.353	47.6667	111.107	NP_563693.1(non-intrinsic ABC protein 4 [Arabidopsis thaliana])	GO:0005737(cellular_component:cytoplasm); GO:0042626(molecular_function:ATPase activity, coupled to transmembrane movement of substances); GO:0006897(biological_process:endocytosis); GO:0016020(cellular_component:membrane); GO:0016887(molecular_function:ATPase activity); GO:0005524(molecular_function:ATP binding); GO:0030125(cellular_component:clathrin vesicle coat)	K20069	NECAP1_2		ENOG41113PS(M:Cell wall/membrane/envelope biogenesis); COG4586(M:Cell wall/membrane/envelope biogenesis)	ENOG41113PS(fasciclin-like arabinogalactan protein); COG4586(fasciclin-like arabinogalactan protein)	PF07933.14(DUF1681:Protein of unknown function (DUF1681))	sp|Q681Q7|Y1390_ARATH(Uncharacterized protein At1g03900 OS=Arabidopsis thaliana OX=3702 GN=At1g03900 PE=2 SV=1)
AT1G03905	P-loop containing nucleoside triphosphate hydrolases superfamily protein	1141	10.43	11.52	11.69	0.87	0.66	0.83	1.09	1.59	0.59	17.71	15.32	12.95	0.7867	11.2133	1.09	15.3267	NP_563694.1(P-loop containing nucleoside triphosphate hydrolases superfamily protein [Arabidopsis thaliana])	GO:0005737(cellular_component:cytoplasm); GO:0042626(molecular_function:ATPase activity, coupled to transmembrane movement of substances); GO:0006897(biological_process:endocytosis); GO:0016020(cellular_component:membrane); GO:0016887(molecular_function:ATPase activity); GO:0005524(molecular_function:ATP binding); GO:0030125(cellular_component:clathrin vesicle coat)	K12608	CAF16	map03018(RNA degradation)	COG4586(S:Function unknown)	COG4586((ABC) transporter)	PF00005.27(ABC_tran:ABC transporter); PF13304.6(AAA_21:AAA domain, putative AbiEii toxin, Type IV TA system)	sp|Q3EDJ0|AB19I_ARATH(ABC transporter I family member 19 OS=Arabidopsis thaliana OX=3702 GN=ABCI19 PE=2 SV=1)
AT1G03910		2466	23.27	25.68	25.32	16.02	15.7	14.65	20.76	18.78	18.39	25.1	22.48	26.34	15.4567	24.7567	19.31	24.64	NP_001184904.1(cactus-binding carboxy-terminal, cactin [Arabidopsis thaliana])	GO:0016607(cellular_component:nuclear speck); GO:0016021(cellular_component:integral component of membrane); GO:0005634(cellular_component:nucleus); GO:0009793(biological_process:embryo development ending in seed dormancy); GO:0008380(biological_process:RNA splicing); GO:0005681(cellular_component:spliceosomal complex); GO:0006397(biological_process:mRNA processing)				ENOG410XPKF(S:Function unknown)	ENOG410XPKF(cactin, spliceosome C complex subunit)	PF09732.9(CactinC_cactus:Cactus-binding C-terminus of cactin protein); PF10312.9(Cactin_mid:Conserved mid region of cactin)	sp|F4I2J8|CATIN_ARATH(Cactin OS=Arabidopsis thaliana OX=3702 GN=CTN PE=1 SV=1)
AT1G03920	Protein kinase family protein	2005	0.56	0.14	0.2	0.08	0.3	0.11	0.37	0.48	0.46	0.34	0.4	0.28	0.1633	0.3	0.4367	0.34	NP_171888.1(Protein kinase family protein [Arabidopsis thaliana])	GO:0018105(biological_process:peptidyl-serine phosphorylation); GO:0005829(cellular_component:cytosol); GO:0016301(molecular_function:kinase activity); GO:0004674(molecular_function:protein serine/threonine kinase activity); GO:0005886(cellular_component:plasma membrane); GO:0035556(biological_process:intracellular signal transduction); GO:0005524(molecular_function:ATP binding)	K08790	STK38, NDR		ENOG410XQC0(S:Function unknown)	ENOG410XQC0(cactin, spliceosome C complex subunit)	PF00069.25(Pkinase:Protein kinase domain); PF07714.17(Pkinase_Tyr:Protein tyrosine kinase); PF00433.24(Pkinase_C:Protein kinase C terminal domain)	sp|Q9Y2H1|ST38L_HUMAN(Serine/threonine-protein kinase 38-like OS=Homo sapiens OX=9606 GN=STK38L PE=1 SV=3)
AT1G03930	dual specificity kinase 1	2338	26.73	22.78	25.79	32.81	29.39	32.6	29.91	31.58	27.22	29.92	28.88	32	31.6	25.1	29.57	30.2667	NP_563695.2(dual specificity kinase 1 [Arabidopsis thaliana])	GO:0005737(cellular_component:cytoplasm); GO:0018107(biological_process:peptidyl-threonine phosphorylation); GO:0018105(biological_process:peptidyl-serine phosphorylation); GO:0006897(biological_process:endocytosis); GO:0005634(cellular_component:nucleus); GO:0004674(molecular_function:protein serine/threonine kinase activity); GO:0004712(molecular_function:protein serine/threonine/tyrosine kinas…	K08960	CSNK1E		ENOG410XPGP(T:Signal transduction mechanisms)	ENOG410XPGP(Casein Kinase)	PF00069.25(Pkinase:Protein kinase domain); PF07714.17(Pkinase_Tyr:Protein tyrosine kinase); PF17667.1(Pkinase_fungal:Fungal protein kinase)	sp|Q9ZWB3|CKL9_ARATH(Casein kinase 1-like protein 9 OS=Arabidopsis thaliana OX=3702 GN=CKL9 PE=1 SV=1)
AT1G03935	snoRNA	87	2.73	1.31	2.73	2.31	1.79	1.82	1.5	1.41	1.93	2.42	2.04	2.51	1.9733	2.2567	1.6133	2.3233
AT1G03940	HXXXD-type acyl-transferase family protein	1515	1.24	2.2	2.3	2	1.12	1.01	0.65	0.69	0.83	3.47	2.15	1.87	1.3767	1.9133	0.7233	2.4967	NP_171890.1(HXXXD-type acyl-transferase family protein [Arabidopsis thaliana])	GO:0016747(molecular_function:transferase activity, transferring acyl groups other than amino-acyl groups)				ENOG410ZBAM(S:Function unknown)	ENOG410ZBAM(Anthocyanin 5-aromatic)	PF02458.15(Transferase:Transferase family)	sp|Q9ZWB4|3AT1_ARATH(Coumaroyl-CoA:anthocyanidin 3-O-glucoside-6'-O-coumaroyltransferase 1 OS=Arabidopsis thaliana OX=3702 GN=3AT1 PE=1 SV=1)
AT1G03950	vacuolar protein sorting-associated protein 2.3	1002	23.04	22.71	25.85	17.27	13.71	18.35	13.81	13.01	12.82	25.82	22.25	19.73	16.4433	23.8667	13.2133	22.6	NP_563696.1(vacuolar protein sorting-associated protein 2.3 [Arabidopsis thaliana])	GO:0007034(biological_process:vacuolar transport); GO:0000815(cellular_component:ESCRT III complex); GO:0005771(cellular_component:multivesicular body); GO:0032509(biological_process:endosome transport via multivesicular body sorting pathway); GO:0045324(biological_process:late endosome to vacuole transport); GO:0015031(biological_process:protein transport)	K12192	CHMP2B	map04144(Endocytosis)	COG5491(S:Function unknown)	COG5491(Anthocyanin 5-aromatic)	PF03357.21(Snf7:Snf7)	sp|Q941D5|VPS2C_ARATH(Vacuolar protein sorting-associated protein 2 homolog 3 OS=Arabidopsis thaliana OX=3702 GN=VPS2.3 PE=2 SV=1)
AT1G03960	Calcium-binding EF hand family protein	2331	6.41	5.14	6.36	8.58	7.27	7.96	7.05	7.09	6.6	9.33	7.09	9.11	7.9367	5.97	6.9133	8.51	NP_171892.2(Calcium-binding EF hand family protein [Arabidopsis thaliana])	GO:0019888(molecular_function:protein phosphatase regulator activity); GO:0006470(biological_process:protein dephosphorylation); GO:0005509(molecular_function:calcium ion binding); GO:0000159(cellular_component:protein phosphatase type 2A complex)	K11583	PPP2R3	map03015(mRNA surveillance pathway)	ENOG410XRBK(S:Function unknown)	ENOG410XRBK(Anthocyanin 5-aromatic)	PF17958.1(EF-hand_13:EF-hand domain); PF13499.6(EF-hand_7:EF-hand domain pair); PF13405.6(EF-hand_6:EF-hand domain); PF00036.32(EF-hand_1:EF hand)	sp|Q84JI6|2AB2E_ARATH(Probable serine/threonine protein phosphatase 2A regulatory subunit B'epsilon OS=Arabidopsis thaliana OX=3702 GN=B'EPSILON PE=2 SV=1)
AT1G03970	G-box binding factor 4	1148	19.87	20.78	20.92	20.6	18.6	19.52	14.93	15.73	14.71	19.66	20.5	18.13	19.5733	20.5233	15.1233	19.43	NP_171893.1(G-box binding factor 4 [Arabidopsis thaliana])	GO:0003700(molecular_function:transcription factor activity, sequence-specific DNA binding); GO:0043565(molecular_function:sequence-specific DNA binding); GO:0005634(cellular_component:nucleus); GO:0003677(molecular_function:DNA binding)	K14432	ABF	map04075(Plant hormone signal transduction)	ENOG410ZKZR(T:Signal transduction mechanisms)	ENOG410ZKZR(Protein phosphatase 2, regulatory subunit B)	PF00170.21(bZIP_1:bZIP transcription factor); PF07716.15(bZIP_2:Basic region leucine zipper)	sp|P42777|GBF4_ARATH(G-box-binding factor 4 OS=Arabidopsis thaliana OX=3702 GN=GBF4 PE=1 SV=1)
AT1G03980	phytochelatin synthase 2	2337	0.11	0.1	0.3	0.16	0.12	0.08	0.13	0.3	0.08	0	0.03	0.15	0.12	0.17	0.17	0.06	NP_171894.1(phytochelatin synthase 2 [Arabidopsis thaliana])	GO:0046938(biological_process:phytochelatin biosynthetic process); GO:0010273(biological_process:detoxification of copper ion); GO:0010038(biological_process:response to metal ion); GO:0016756(molecular_function:glutathione gamma-glutamylcysteinyltransferase activity); GO:0098849(biological_process:cellular detoxification of cadmium ion); GO:0046872(molecular_function:metal ion binding)	K05941	E2.3.2.15		ENOG4111H5N(T:Signal transduction mechanisms)	ENOG4111H5N(Protein phosphatase 2, regulatory subunit B)	PF09328.10(Phytochelatin_C:Domain of unknown function (DUF1984)); PF05023.14(Phytochelatin:Phytochelatin synthase)	sp|Q9ZWB7|PCS2_ARATH(Glutathione gamma-glutamylcysteinyltransferase 2 OS=Arabidopsis thaliana OX=3702 GN=PCS2 PE=2 SV=1)
AT1G03982	PAK-box/P21-Rho-binding family protein	1290	0.05	0	0	0	0	0	0	0	0	0.05	0	0	0	0.0167	0	0.0167	NP_001030953.1(PAK-box/P21-Rho-binding family protein [Arabidopsis thaliana])					ENOG4111AXP(S:Function unknown); ENOG410Z01I(S:Function unknown)	ENOG4111AXP(ROP-interactive CRIB motif-containing protein); ENOG410Z01I(regulation of growth)	PF00786.28(PBD:P21-Rho-binding domain)	sp|Q9ZWB8|RIC8_ARATH(CRIB domain-containing protein RIC8 OS=Arabidopsis thaliana OX=3702 GN=RIC8 PE=2 SV=1)
AT1G03990	Long-chain fatty alcohol dehydrogenase family protein	2277	0.22	0.15	0.23	0.37	0.5	0.59	0.25	0.47	0.08	0.54	0.29	0.26	0.4867	0.2	0.2667	0.3633	NP_171895.2(Long-chain fatty alcohol dehydrogenase family protein [Arabidopsis thaliana])	GO:0046577(molecular_function:long-chain-alcohol oxidase activity); GO:0016020(cellular_component:membrane); GO:0016021(cellular_component:integral component of membrane); GO:0050660(molecular_function:flavin adenine dinucleotide binding); GO:0016614(molecular_function:oxidoreductase activity, acting on CH-OH group of donors)	K17756	FAO3		COG2303(S:Function unknown)	COG2303(regulation of growth)	PF00732.19(GMC_oxred_N:GMC oxidoreductase); PF05199.13(GMC_oxred_C:GMC oxidoreductase); PF00890.24(FAD_binding_2:FAD binding domain); PF13450.6(NAD_binding_8:NAD(P)-binding Rossmann-like domain); PF01494.19(FAD_binding_3:FAD binding domain)	sp|Q9ZWB9|FAO1_ARATH(Long-chain-alcohol oxidase FAO1 OS=Arabidopsis thaliana OX=3702 GN=FAO1 PE=3 SV=2)
AT1G04000		1014	8.58	8.98	8.08	13.98	10.75	12.79	8.28	9.62	10.69	12.33	11.88	12.57	12.5067	8.5467	9.53	12.26	NP_563697.1(hypothetical protein AT1G04000 [Arabidopsis thaliana])					ENOG410YUYP(S:Function unknown)	ENOG410YUYP(regulation of growth)
AT1G04010	phospholipid sterol acyl transferase 1	2399	4.98	5.59	6.09	3	2.35	3.13	2.43	2.22	2.81	8.33	6.88	9.77	2.8267	5.5533	2.4867	8.3267	NP_171897.2(phospholipid sterol acyl transferase 1 [Arabidopsis thaliana])	GO:0080095(molecular_function:phosphatidylethanolamine-sterol O-acyltransferase activity); GO:0010150(biological_process:leaf senescence); GO:0080096(molecular_function:phosphatidate-sterol O-acyltransferase activity); GO:0006629(biological_process:lipid metabolic process); GO:0016127(biological_process:sterol catabolic process); GO:0016021(cellular_component:integral component of membrane); GO:0…				ENOG410Y9CF(S:Function unknown)	ENOG410Y9CF(regulation of growth)	PF02450.15(LCAT:Lecithin:cholesterol acyltransferase)	sp|Q4VCM1|LCAT2_ARATH(Phospholipid--sterol O-acyltransferase OS=Arabidopsis thaliana OX=3702 GN=PSAT PE=2 SV=2)
AT1G04020	breast cancer associated RING 1	2397	4.98	4.92	4.78	4.43	4.03	3.88	6.99	5.87	6.19	4.45	3.87	4.84	4.1133	4.8933	6.35	4.3867	F4I443.1(RecName: Full=BRCA1-associated RING domain protein 1; Short=AtBARD1; AltName: Full=Protein REPRESSOR OF WUSCHEL 1)	GO:0005634(cellular_component:nucleus); GO:0035066(biological_process:positive regulation of histone acetylation); GO:0010492(biological_process:maintenance of shoot apical meristem identity); GO:0000724(biological_process:double-strand break repair via homologous recombination); GO:0035067(biological_process:negative regulation of histone acetylation); GO:0010078(biological_process:maintenance o…	K10683	BARD1	map03440(Homologous recombination)	ENOG4111WR7(S:Function unknown)	ENOG4111WR7(regulation of growth)	PF16589.5(BRCT_2:BRCT domain, a BRCA1 C-terminus domain); PF00533.26(BRCT:BRCA1 C Terminus (BRCT) domain); PF13771.6(zf-HC5HC2H:PHD-like zinc-binding domain); PF13923.6(zf-C3HC4_2:Zinc finger, C3HC4 type (RING finger)); PF14835.6(zf-RING_6:zf-RING of BARD1-type protein); PF13920.6(zf-C3HC4_3:Zinc finger, C3HC4 type (RING finger)); PF13445.6(zf-RING_UBOX:RING-type zinc-finger); PF14634.6(zf-RING_5…	sp|F4I443|BARD1_ARATH(BRCA1-associated RING domain protein 1 OS=Arabidopsis thaliana OX=3702 GN=BARD1 PE=1 SV=1)
AT1G04030		1846	1.78	2.01	1.71	2.28	2.03	2.08	2.82	1.7	1.98	1.38	1.08	1.07	2.13	1.8333	2.1667	1.1767	NP_171899.2(eisosome protein [Arabidopsis thaliana])	GO:0046872(molecular_function:metal ion binding); GO:0007142(biological_process:male meiosis II); GO:0006281(biological_process:DNA repair)				ENOG410YHIB(S:Function unknown); ENOG4111WR7(B:Chromatin structure and dynamics)	ENOG410YHIB(-); ENOG4111WR7(E3 ubiquitin-protein ligase that specifically mediates the formation of 'Lys-6'-linked polyubiquitin chains and plays a central role in DNA repair by facilitating cellular responses to DNA damage. It is unclear whether it also mediates the formation of other types of polyubiquitin chains. The E3 ubiquitin-protein ligase activity is required for its tumor suppressor fun…		sp|P27061|PPA1_SOLLC(Acid phosphatase 1 OS=Solanum lycopersicum OX=4081 GN=APS1 PE=2 SV=1)
AT1G04040	HAD superfamily, subfamily IIIB acid phosphatase	1063	152.61	115.38	134.23	207.72	247.7	254.66	256.84	211.87	245.97	56.71	73.64	87.7	236.693	134.073	238.227	72.6833	NP_563698.1(HAD superfamily, subfamily IIIB acid phosphatase [Arabidopsis thaliana])	GO:0005618(cellular_component:cell wall); GO:0005774(cellular_component:vacuolar membrane); GO:0005773(cellular_component:vacuole); GO:0009506(cellular_component:plasmodesma); GO:0009505(cellular_component:plant-type cell wall); GO:0003993(molecular_function:acid phosphatase activity)				ENOG410Y9AU(B:Chromatin structure and dynamics)	ENOG410Y9AU(E3 ubiquitin-protein ligase that specifically mediates the formation of 'Lys-6'-linked polyubiquitin chains and plays a central role in DNA repair by facilitating cellular responses to DNA damage. It is unclear whether it also mediates the formation of other types of polyubiquitin chains. The E3 ubiquitin-protein ligase activity is required for its tumor suppressor function. The BRCA1…	PF03767.14(Acid_phosphat_B:HAD superfamily, subfamily IIIB (Acid phosphatase))	sp|P27061|PPA1_SOLLC(Acid phosphatase 1 OS=Solanum lycopersicum OX=4081 GN=APS1 PE=2 SV=1)
AT1G04050	homolog of SU(var)3-9 1	2675	0.62	0.47	1.14	1.46	1.47	1.2	1.12	0.87	1.5	0.27	0.52	0.86	1.3767	0.7433	1.1633	0.55	NP_171901.3(histone-lysine N-methyltransferase SUVR2-like protein [Arabidopsis thaliana])	GO:0018024(molecular_function:histone-lysine N-methyltransferase activity); GO:0005730(cellular_component:nucleolus); GO:0005634(cellular_component:nucleus); GO:0008270(molecular_function:zinc ion binding); GO:0005694(cellular_component:chromosome); GO:0042802(molecular_function:identical protein binding); GO:0031047(biological_process:gene silencing by RNA)				COG2940(B:Chromatin structure and dynamics)	COG2940(E3 ubiquitin-protein ligase that specifically mediates the formation of 'Lys-6'-linked polyubiquitin chains and plays a central role in DNA repair by facilitating cellular responses to DNA damage. It is unclear whether it also mediates the formation of other types of polyubiquitin chains. The E3 ubiquitin-protein ligase activity is required for its tumor suppressor function. The BRCA1-BAR…	PF10440.9(WIYLD:Ubiquitin-binding WIYLD domain); PF00856.28(SET:SET domain); PF05033.16(Pre-SET:Pre-SET motif)	sp|Q946J2|SUVR1_ARATH(Probable inactive histone-lysine N-methyltransferase SUVR1 OS=Arabidopsis thaliana OX=3702 GN=SUVR1 PE=1 SV=2)
AT1G04070	translocase of outer membrane 22-I	634	13.76	14.61	20.58	8.32	5.58	6.64	5.47	6.28	8.56	19.23	13.16	16.83	6.8467	16.3167	6.77	16.4067	NP_563699.1(translocase of outer membrane 22-I [Arabidopsis thaliana])	GO:0015450(molecular_function:P-P-bond-hydrolysis-driven protein transmembrane transporter activity); GO:0006626(biological_process:protein targeting to mitochondrion); GO:0005742(cellular_component:mitochondrial outer membrane translocase complex); GO:0005741(cellular_component:mitochondrial outer membrane); GO:0006886(biological_process:intracellular protein transport); GO:0016021(cellular_comp…	K17769	TOM22		ENOG41122K3(U:Intracellular trafficking, secretion, and vesicular transport); ENOG410YUP7(U:Intracellular trafficking, secretion, and vesicular transport)	ENOG41122K3(mitochondrial import receptor subunit TOM22); ENOG410YUP7(translocase of outer membrane 22-v)	PF04281.13(Tom22:Mitochondrial import receptor subunit Tom22)	sp|O64497|TOM91_ARATH(Mitochondrial import receptor subunit TOM9-1 OS=Arabidopsis thaliana OX=3702 GN=TOM9-1 PE=2 SV=1)
AT1G04080	Tetratricopeptide repeat (TPR)-like superfamily protein	2963	56.66	48.81	55.74	40.9	32.77	35.41	42.33	39.91	38.94	79.4	66.24	79.2	36.36	53.7367	40.3933	74.9467	NP_001184905.1(Tetratricopeptide repeat (TPR)-like superfamily protein [Arabidopsis thaliana])	GO:0000395(biological_process:mRNA 5'-splice site recognition); GO:0005829(cellular_component:cytosol); GO:0071004(cellular_component:U2-type prespliceosome); GO:0048510(biological_process:regulation of timing of transition from vegetative to reproductive phase); GO:0000243(cellular_component:commitment complex); GO:0005685(cellular_component:U1 snRNP); GO:0005634(cellular_component:nucleus); GO:…	K13217	PRPF39, PRP39		ENOG410XPVR(U:Intracellular trafficking, secretion, and vesicular transport)	ENOG410XPVR(translocase of outer membrane 22-v)	PF05843.14(Suf:Suppressor of forked protein (Suf))	sp|Q4KLU2|PRP39_XENLA(Pre-mRNA-processing factor 39 OS=Xenopus laevis OX=8355 GN=prpf39 PE=2 SV=1)
AT1G04090	Plant protein of unknown function (DUF946)	1965	0.93	0.58	0.63	0.8	0.62	0.52	0.74	0.49	0.5	1.08	0.41	1.16	0.6467	0.7133	0.5767	0.8833	AAC16751.1(Contains similarity to pre-mRNA processing protein PRP39 gb|L29224 from S. cerevisiae. ESTs gb|R64908 and gb|T88158, gb|N38703 and gb|AA651043 come from this gene [Arabidopsis thaliana])	GO:0006396(biological_process:RNA processing)	K13217	PRPF39, PRP39		ENOG41123CA(A:RNA processing and modification); ENOG410XPVR(A:RNA processing and modification)	ENOG41123CA(PRP39 pre-mRNA processing factor 39 homolog (S. cerevisiae)); ENOG410XPVR(PRP39 pre-mRNA processing factor 39 homolog (S. cerevisiae))	PF06101.11(Vps62:Vacuolar protein sorting-associated protein 62)
AT1G04100	indoleacetic acid-induced protein 10	1254	3.76	5.1	4.24	3.19	2.07	2.52	2.05	3.18	2.57	4.89	3.54	5.61	2.5933	4.3667	2.6	4.68	NP_171906.1(indoleacetic acid-induced protein 10 [Arabidopsis thaliana])	GO:0009733(biological_process:response to auxin); GO:0010200(biological_process:response to chitin); GO:0009734(biological_process:auxin-activated signaling pathway); GO:0003700(molecular_function:transcription factor activity, sequence-specific DNA binding); GO:0005634(cellular_component:nucleus); GO:0006355(biological_process:regulation of transcription, DNA-templated)	K14484	IAA	map04075(Plant hormone signal transduction)	ENOG41107SC(K:Transcription)	ENOG41107SC(AUX/IAA family)	PF02309.16(AUX_IAA:AUX/IAA family)	sp|Q38828|IAA10_ARATH(Auxin-responsive protein IAA10 OS=Arabidopsis thaliana OX=3702 GN=IAA10 PE=1 SV=1)
AT1G04110	Subtilase family protein	2328	0.2	0.37	0.14	0.09	0.28	0.02	0.7	0.17	0.62	0.29	0.12	0.14	0.13	0.2367	0.4967	0.1833	NP_563701.1(Subtilase family protein [Arabidopsis thaliana])	GO:0042127(biological_process:regulation of cell proliferation); GO:0004252(molecular_function:serine-type endopeptidase activity); GO:0048046(cellular_component:apoplast); GO:0010103(biological_process:stomatal complex morphogenesis); GO:0009897(cellular_component:external side of plasma membrane)				COG1404(K:Transcription)	COG1404(AUX/IAA family)	PF00082.22(Peptidase_S8:Subtilase family); PF17766.1(fn3_6:Fibronectin type-III domain); PF05922.16(Inhibitor_I9:Peptidase inhibitor I9); PF02225.22(PA:PA domain)	sp|O64495|SBT12_ARATH(Subtilisin-like protease SBT1.2 OS=Arabidopsis thaliana OX=3702 GN=SBT1.2 PE=2 SV=1)
AT1G04120	multidrug resistance-associated protein 5	5277	24.85	22.93	24.92	5.52	6.11	4.81	5.48	5.46	5.15	25.19	22.01	25.02	5.48	24.2333	5.3633	24.0733	NP_171908.1(multidrug resistance-associated protein 5 [Arabidopsis thaliana])	GO:0042626(molecular_function:ATPase activity, coupled to transmembrane movement of substances); GO:0008281(molecular_function:sulfonylurea receptor activity); GO:0005773(cellular_component:vacuole); GO:0016021(cellular_component:integral component of membrane); GO:0016020(cellular_component:membrane); GO:0000325(cellular_component:plant-type vacuole); GO:0005774(cellular_component:vacuolar membr…				COG1132(V:Defense mechanisms)	COG1132((ABC) transporter)	PF00664.23(ABC_membrane:ABC transporter transmembrane region); PF00005.27(ABC_tran:ABC transporter); PF01926.23(MMR_HSR1:50S ribosome-binding GTPase); PF13555.6(AAA_29:P-loop containing region of AAA domain); PF13304.6(AAA_21:AAA domain, putative AbiEii toxin, Type IV TA system)	sp|Q7GB25|AB5C_ARATH(ABC transporter C family member 5 OS=Arabidopsis thaliana OX=3702 GN=ABCC5 PE=2 SV=2)
AT1G04130	Tetratricopeptide repeat (TPR)-like superfamily protein	1315	18.74	16.01	16.34	6.16	3.67	5.16	5.12	3.74	4.38	10.38	10.91	12.84	4.9967	17.03	4.4133	11.3767	NP_563702.1(Tetratricopeptide repeat (TPR)-like superfamily protein [Arabidopsis thaliana])	GO:0016021(cellular_component:integral component of membrane); GO:0051879(molecular_function:Hsp90 protein binding)				COG0457(V:Defense mechanisms); ENOG4111RBG(S:Function unknown)	COG0457((ABC) transporter); ENOG4111RBG(-)	PF13181.6(TPR_8:Tetratricopeptide repeat); PF14559.6(TPR_19:Tetratricopeptide repeat); PF14853.6(Fis1_TPR_C:Fis1 C-terminal tetratricopeptide repeat)	sp|Q54M20|TTC4_DICDI(Tetratricopeptide repeat protein 4 homolog OS=Dictyostelium discoideum OX=44689 GN=ttc4 PE=3 SV=1)
AT1G04140	Transducin family protein / WD-40 repeat family protein	3138	31.71	35.08	31.41	21.27	24.94	22.58	24.73	21.74	23.06	25.78	26.46	28.33	22.93	32.7333	23.1767	26.8567	AAC16752.1(Contains similarity to neural cell adhesion molecule 2, large isoform precursor gb|M76710 from Xenopus laevis, and beta transducin from S. cerevisiae gb|Q05946. ESTs gb|N65081 gb|Z30910, gb|Z34190, gb|Z34611, gb|R30101, gb|H36304, and gb|N65606 come from this gene [Arabidopsis thaliana])	GO:0016021(cellular_component:integral component of membrane); GO:0006914(biological_process:autophagy)	K17985	AMBRA1		ENOG410ZUDQ(S:Function unknown)	ENOG410ZUDQ(Autophagy beclin-1 regulator 1)	PF00400.32(WD40:WD domain, G-beta repeat); PF12894.7(ANAPC4_WD40:Anaphase-promoting complex subunit 4 WD40 domain)	sp|A2AH22|AMRA1_MOUSE(Activating molecule in BECN1-regulated autophagy protein 1 OS=Mus musculus OX=10090 GN=Ambra1 PE=1 SV=1)
AT1G04150	C2 calcium/lipid-binding plant phosphoribosyltransferase family protein	3039	0	0	0	0	0	0	0	0	0	0	0	0	0	0	0	0	NP_171911.1(C2 calcium/lipid-binding plant phosphoribosyltransferase family protein [Arabidopsis thaliana])	GO:0016021(cellular_component:integral component of membrane); GO:0016757(molecular_function:transferase activity, transferring glycosyl groups)				ENOG410YDAD(S:Function unknown)	ENOG410YDAD(Plant phosphoribosyltransferase C-terminal)	PF08372.10(PRT_C:Plant phosphoribosyltransferase C-terminal); PF00168.30(C2:C2 domain)	sp|Q60EW9|FTIP7_ORYSJ(FT-interacting protein 7 OS=Oryza sativa subsp. japonica OX=39947 GN=FTIP7 PE=1 SV=1)
AT1G04160	myosin XI B	4503	4.23	3.98	4.74	2.16	2.42	1.92	2.61	2.37	2.47	4.45	4.54	5.34	2.1667	4.3167	2.4833	4.7767	NP_171912.2(myosin XI B [Arabidopsis thaliana])	GO:0005737(cellular_component:cytoplasm); GO:0007015(biological_process:actin filament organization); GO:0048767(biological_process:root hair elongation); GO:0051015(molecular_function:actin filament binding); GO:0003779(molecular_function:actin binding); GO:0030048(biological_process:actin filament-based movement); GO:0016459(cellular_component:myosin complex); GO:0005516(molecular_function:calm…	K10357	MYO5		COG5022(S:Function unknown)	COG5022(Plant phosphoribosyltransferase C-terminal)	PF00063.21(Myosin_head:Myosin head (motor domain)); PF00612.27(IQ:IQ calmodulin-binding motif); PF01843.19(DIL:DIL domain); PF02736.19(Myosin_N:Myosin N-terminal SH3-like domain)	sp|F4I460|MYO8_ARATH(Myosin-8 OS=Arabidopsis thaliana OX=3702 GN=XI-B PE=3 SV=1)
AT1G04170	eukaryotic translation initiation factor 2 gamma subunit	1793	43.52	39.78	35.84	30.53	31.23	27.9	40.89	37.74	39.59	46.18	44.42	47.21	29.8867	39.7133	39.4067	45.9367	EOA40138.1(hypothetical protein CARUB_v10008849mg, partial [Capsella rubella])	GO:0005737(cellular_component:cytoplasm); GO:0005850(cellular_component:eukaryotic translation initiation factor 2 complex); GO:0005829(cellular_component:cytosol); GO:0003924(molecular_function:GTPase activity); GO:0001731(biological_process:formation of translation preinitiation complex); GO:0003743(molecular_function:translation initiation factor activity); GO:0005525(molecular_function:GTP bi…	K03242	EIF2S3	map03013(RNA transport)	COG5257(J:Translation, ribosomal structure and biogenesis)	COG5257(translation initiation factor)	PF09173.11(eIF2_C:Initiation factor eIF2 gamma, C terminal); PF00009.27(GTP_EFTU:Elongation factor Tu GTP binding domain); PF03144.25(GTP_EFTU_D2:Elongation factor Tu domain 2)	sp|P41091|IF2G_HUMAN(Eukaryotic translation initiation factor 2 subunit 3 OS=Homo sapiens OX=9606 GN=EIF2S3 PE=1 SV=3)
AT1G04171		165	0	0	0	0	0	0	0	0	0	0	0	0	0	0	0	0
AT1G04180	YUCCA 9	1266	0.92	0.42	0.29	0.05	0.24	0.34	0.14	0.05	0.19	0.1	0.05	0.05	0.21	0.5433	0.1267	0.0667	NP_171914.1(YUCCA 9 [Arabidopsis thaliana])	GO:0103075(molecular_function:indole-3-pyruvate monooxygenase activity); GO:0050661(molecular_function:NADP binding); GO:0050660(molecular_function:flavin adenine dinucleotide binding); GO:0004499(molecular_function:N,N-dimethylaniline monooxygenase activity); GO:0009851(biological_process:auxin biosynthetic process)	K11816	YUCCA	map00380(Tryptophan metabolism)	COG2072(J:Translation, ribosomal structure and biogenesis)	COG2072(translation initiation factor)	PF00743.19(FMO-like:Flavin-binding monooxygenase-like); PF13738.6(Pyr_redox_3:Pyridine nucleotide-disulphide oxidoreductase); PF13434.6(K_oxygenase:L-lysine 6-monooxygenase (NADPH-requiring)); PF07992.14(Pyr_redox_2:Pyridine nucleotide-disulphide oxidoreductase); PF01494.19(FAD_binding_3:FAD binding domain); PF13450.6(NAD_binding_8:NAD(P)-binding Rossmann-like domain)	sp|O64489|YUC9_ARATH(Probable indole-3-pyruvate monooxygenase YUCCA9 OS=Arabidopsis thaliana OX=3702 GN=YUC9 PE=2 SV=1)
AT1G04190	Tetratricopeptide repeat (TPR)-like superfamily protein	1334	16.42	13.95	14.37	11.42	15.46	12.98	14.86	13.87	14.45	14.51	14.22	13.43	13.2867	14.9133	14.3933	14.0533	NP_171915.1(Tetratricopeptide repeat (TPR)-like superfamily protein [Arabidopsis thaliana])	GO:0005829(cellular_component:cytosol); GO:0051879(molecular_function:Hsp90 protein binding)				ENOG410XNP1(J:Translation, ribosomal structure and biogenesis)	ENOG410XNP1(translation initiation factor)	PF00515.28(TPR_1:Tetratricopeptide repeat); PF07719.17(TPR_2:Tetratricopeptide repeat); PF13414.6(TPR_11:TPR repeat); PF13432.6(TPR_16:Tetratricopeptide repeat); PF13181.6(TPR_8:Tetratricopeptide repeat); PF13431.6(TPR_17:Tetratricopeptide repeat)	sp|Q9LVH5|OE64C_ARATH(Outer envelope protein 64, chloroplastic OS=Arabidopsis thaliana OX=3702 GN=OEP64 PE=1 SV=1)
AT1G04200		2625	20.65	19.45	20.6	7.46	7.69	7.31	6.92	7.33	7.22	14.75	13.54	14.45	7.4867	20.2333	7.1567	14.2467	NP_171916.2(dyggve-melchior-clausen syndrome protein [Arabidopsis thaliana])	GO:0005794(cellular_component:Golgi apparatus); GO:0007030(biological_process:Golgi organization); GO:0016021(cellular_component:integral component of membrane)	K23951	DYM		ENOG410XP0J(S:Function unknown)	ENOG410XP0J(dymeclin)	PF09742.9(Dymeclin:Dyggve-Melchior-Clausen syndrome protein); PF12722.7(Hid1:High-temperature-induced dauer-formation protein)	sp|B4F766|DYM_RAT(Dymeclin OS=Rattus norvegicus OX=10116 GN=Dym PE=2 SV=1)
AT1G04210	Leucine-rich repeat protein kinase family protein	3986	11.92	12.83	14.43	7.41	8.02	6.82	9.84	8.87	8.74	12.29	11.76	13.51	7.4167	13.06	9.15	12.52	NP_171917.1(Leucine-rich repeat protein kinase family protein [Arabidopsis thaliana])	GO:0018107(biological_process:peptidyl-threonine phosphorylation); GO:0004674(molecular_function:protein serine/threonine kinase activity); GO:0018105(biological_process:peptidyl-serine phosphorylation); GO:0005524(molecular_function:ATP binding); GO:0004672(molecular_function:protein kinase activity)				COG4886(S:Function unknown)	COG4886(dymeclin)	PF00069.25(Pkinase:Protein kinase domain); PF07714.17(Pkinase_Tyr:Protein tyrosine kinase); PF14381.6(EDR1:Ethylene-responsive protein kinase Le-CTR1); PF13855.6(LRR_8:Leucine rich repeat); PF12799.7(LRR_4:Leucine Rich repeats (2 copies)); PF17667.1(Pkinase_fungal:Fungal protein kinase)	sp|Q54C71|KXCB_DICDI(Kinase and exchange factor for Rac B OS=Dictyostelium discoideum OX=44689 GN=kxcB PE=3 SV=1)
AT1G04220	3-ketoacyl-CoA synthase 2	1784	65.08	46.49	60.16	4.11	4.4	4.35	0.85	1.02	0.69	11.01	15.68	16.01	4.2867	57.2433	0.8533	14.2333	NP_171918.1(3-ketoacyl-CoA synthase 2 [Arabidopsis thaliana])	GO:0006633(biological_process:fatty acid biosynthetic process); GO:0016021(cellular_component:integral component of membrane); GO:0009611(biological_process:response to wounding); GO:0102756(molecular_function:very-long-chain 3-ketoacyl-CoA synthase activity); GO:0009922(molecular_function:fatty acid elongase activity); GO:0006970(biological_process:response to osmotic stress); GO:0016747(molecul…	K15397	KCS	map04626(Plant-pathogen interaction); map00062(Fatty acid elongation)	ENOG410Y5VH(S:Function unknown)	ENOG410Y5VH(dymeclin)	PF08392.12(FAE1_CUT1_RppA:FAE1/Type III polyketide synthase-like protein); PF08541.10(ACP_syn_III_C:3-Oxoacyl-[acyl-carrier-protein (ACP)] synthase III C terminal); PF02797.15(Chal_sti_synt_C:Chalcone and stilbene synthases, C-terminal domain)	sp|Q5XEP9|KCS2_ARATH(3-ketoacyl-CoA synthase 2 OS=Arabidopsis thaliana OX=3702 GN=KCS2 PE=2 SV=2)
AT1G04230	Protein of unknown function (DUF2361)	1376	11.47	9.87	10.54	6.43	6.62	6.81	6.43	5.29	6.77	9.89	8.25	10.32	6.62	10.6267	6.1633	9.4867	NP_171919.3(rRNA-processing EFG1-like protein (DUF2361) [Arabidopsis thaliana])	GO:0000462(biological_process:maturation of SSU-rRNA from tricistronic rRNA transcript (SSU-rRNA, 5.8S rRNA, LSU-rRNA)); GO:0030688(cellular_component:preribosome, small subunit precursor); GO:0006364(biological_process:rRNA processing); GO:0005730(cellular_component:nucleolus)				ENOG4112ABV(I:Lipid transport and metabolism)	ENOG4112ABV(3-ketoacyl-coa synthase)	PF10153.9(Efg1:rRNA-processing protein Efg1)	sp|A3LNR4|EFG1P_PICST(rRNA-processing protein EFG1 OS=Scheffersomyces stipitis (strain ATCC 58785 / CBS 6054 / NBRC 10063 / NRRL Y-11545) OX=322104 GN=EFG1 PE=3 SV=1)
AT1G04240	AUX/IAA transcriptional regulator family protein	1178	80.98	58.74	67.85	65.98	51.41	58.3	42.97	43.1	38.3	50.5	58.95	78.45	58.5633	69.19	41.4567	62.6333	NP_001322162.1(AUX/IAA transcriptional regulator family protein [Arabidopsis thaliana])	GO:0009733(biological_process:response to auxin); GO:0044212(molecular_function:transcription regulatory region DNA binding); GO:0009734(biological_process:auxin-activated signaling pathway); GO:0003700(molecular_function:transcription factor activity, sequence-specific DNA binding); GO:0005634(cellular_component:nucleus); GO:0006355(biological_process:regulation of transcription, DNA-templated)	K14484	IAA	map04075(Plant hormone signal transduction)	ENOG410YIDV(K:Transcription)	ENOG410YIDV(auxin-induced protein)	PF02309.16(AUX_IAA:AUX/IAA family)	sp|Q38822|IAA3_ARATH(Auxin-responsive protein IAA3 OS=Arabidopsis thaliana OX=3702 GN=IAA3 PE=1 SV=1)
AT1G04250	AUX/IAA transcriptional regulator family protein	1087	19.82	18.67	19.83	29.18	29.35	33.55	38.35	34.58	37.42	12.57	19.25	17.26	30.6933	19.44	36.7833	16.36	NP_171921.1(AUX/IAA transcriptional regulator family protein [Arabidopsis thaliana])	GO:0009733(biological_process:response to auxin); GO:0009734(biological_process:auxin-activated signaling pathway); GO:0003700(molecular_function:transcription factor activity, sequence-specific DNA binding); GO:0005634(cellular_component:nucleus); GO:1900057(biological_process:positive regulation of leaf senescence); GO:0006355(biological_process:regulation of transcription, DNA-templated); GO:0…	K14484	IAA	map04075(Plant hormone signal transduction)	ENOG411060M(K:Transcription)	ENOG411060M(AUX/IAA family)	PF02309.16(AUX_IAA:AUX/IAA family)	sp|P93830|IAA17_ARATH(Auxin-responsive protein IAA17 OS=Arabidopsis thaliana OX=3702 GN=IAA17 PE=1 SV=2)
AT1G04260	CAMV movement protein interacting protein 7	838	23.44	22.24	19.28	11.04	13.19	11.93	11.61	8.36	12.98	17.91	14.76	12.38	12.0533	21.6533	10.9833	15.0167	NP_563704.1(CAMV movement protein interacting protein 7 [Arabidopsis thaliana])	GO:0005737(cellular_component:cytoplasm); GO:0005783(cellular_component:endoplasmic reticulum); GO:0016021(cellular_component:integral component of membrane); GO:0006412(biological_process:translation); GO:0003735(molecular_function:structural constituent of ribosome); GO:0015935(cellular_component:small ribosomal subunit); GO:0003723(molecular_function:RNA binding); GO:0046739(biological_process…	K20359	RABAC1, PRAF1		COG5130(K:Transcription)	COG5130(AUX/IAA family)	PF03208.19(PRA1:PRA1 family protein)	sp|P93829|PRA1D_ARATH(PRA1 family protein D OS=Arabidopsis thaliana OX=3702 GN=PRA1D PE=1 SV=1)
AT1G04270	cytosolic ribosomal protein S15	800	250.08	244.69	234.38	235.53	203.18	198.81	359.79	333.52	331.2	298.72	299.21	324.87	212.507	243.05	341.503	307.6	EOA36082.1(hypothetical protein CARUB_v10010394mg, partial [Capsella rubella])	GO:0000028(biological_process:ribosomal small subunit assembly); GO:0016021(cellular_component:integral component of membrane); GO:0022626(cellular_component:cytosolic ribosome); GO:0015935(cellular_component:small ribosomal subunit); GO:0005730(cellular_component:nucleolus); GO:0005524(molecular_function:ATP binding); GO:0005829(cellular_component:cytosol); GO:0016301(molecular_function:kinase a…	K02958	RP-S15e, RPS15	map03010(Ribosome)	COG0185(J:Translation, ribosomal structure and biogenesis)	COG0185(Protein S19 forms a complex with S13 that binds strongly to the 16S ribosomal RNA (By similarity))	PF00203.21(Ribosomal_S19:Ribosomal protein S19)	sp|Q08112|RS151_ARATH(40S ribosomal protein S15-1 OS=Arabidopsis thaliana OX=3702 GN=RPS15A PE=2 SV=1)
AT1G04280	P-loop containing nucleoside triphosphate hydrolases superfamily protein	1925	5.43	5.41	4.52	11.1	13.55	13.36	10.56	9.65	10	2.71	2.86	1.56	12.67	5.12	10.07	2.3767	NP_171924.2(P-loop containing nucleoside triphosphate hydrolases superfamily protein [Arabidopsis thaliana])	GO:0016787(molecular_function:hydrolase activity); GO:0016020(cellular_component:membrane); GO:0016301(molecular_function:kinase activity); GO:0016021(cellular_component:integral component of membrane); GO:0005524(molecular_function:ATP binding)				ENOG4111S2X(J:Translation, ribosomal structure and biogenesis)	ENOG4111S2X(Protein S19 forms a complex with S13 that binds strongly to the 16S ribosomal RNA (By similarity))	PF06414.12(Zeta_toxin:Zeta toxin); PF13671.6(AAA_33:AAA domain)
AT1G04290	Thioesterase superfamily protein	847	25.94	26.29	28.6	28.7	26.01	33.92	21.51	23.69	29.01	19.44	21.7	19.65	29.5433	26.9433	24.7367	20.2633	NP_563705.1(Thioesterase superfamily protein [Arabidopsis thaliana])	GO:0005777(cellular_component:peroxisome); GO:0047617(molecular_function:acyl-CoA hydrolase activity)	K17362	ACOT13		COG2050(J:Translation, ribosomal structure and biogenesis)	COG2050(Protein S19 forms a complex with S13 that binds strongly to the 16S ribosomal RNA (By similarity))	PF03061.22(4HBT:Thioesterase superfamily)	sp|Q9NPJ3|ACO13_HUMAN(Acyl-coenzyme A thioesterase 13 OS=Homo sapiens OX=9606 GN=ACOT13 PE=1 SV=1)
AT1G04295	other RNA	552	0.21	0.19	0.55	0.75	0.91	1.91	1.24	0.99	0.19	0	1.07	1.44	1.19	0.3167	0.8067	0.8367	AAK32936.1(At1g04290/F19P19_27 [Arabidopsis thaliana])	GO:0005777(cellular_component:peroxisome); GO:0047617(molecular_function:acyl-CoA hydrolase activity)	K17362	ACOT13		COG2050(Q:Secondary metabolites biosynthesis, transport and catabolism)	COG2050(thioesterase Superfamily protein)
AT1G04300	TRAF-like superfamily protein	3610	18.61	16.78	18.63	13.79	13.33	13.42	14.1	13.61	13.71	25.64	19.94	23.25	13.5133	18.0067	13.8067	22.9433	NP_001077455.1(TRAF-like superfamily protein [Arabidopsis thaliana])	GO:0005737(cellular_component:cytoplasm); GO:0005829(cellular_component:cytosol); GO:0045087(biological_process:innate immune response); GO:1905037(biological_process:autophagosome organization); GO:0005886(cellular_component:plasma membrane); GO:0016021(cellular_component:integral component of membrane)				ENOG410ZKXJ(S:Function unknown)	ENOG410ZKXJ(math domain-containing protein)	PF00917.26(MATH:MATH domain)	sp|A8MQL1|TRF1B_ARATH(TNF receptor-associated factor homolog 1b OS=Arabidopsis thaliana OX=3702 GN=TRAF1B PE=1 SV=1)
AT1G04310	ethylene response sensor 2	2470	3.16	2.59	3.93	1.27	1.01	0.56	0.78	0.55	0.86	2.51	1.34	1.77	0.9467	3.2267	0.73	1.8733	NP_171927.1(ethylene response sensor 2 [Arabidopsis thaliana])	GO:0046872(molecular_function:metal ion binding); GO:0005783(cellular_component:endoplasmic reticulum); GO:0000155(molecular_function:phosphorelay sensor kinase activity); GO:0038199(molecular_function:ethylene receptor activity); GO:0005789(cellular_component:endoplasmic reticulum membrane); GO:0004674(molecular_function:protein serine/threonine kinase activity); GO:0042802(molecular_function:id…	K14509	ETR, ERS	map04016(MAPK signaling pathway - plant); map04075(Plant hormone signal transduction)	COG0642(S:Function unknown); ENOG410ZKXJ(S:Function unknown)	COG0642(math domain-containing protein); ENOG410ZKXJ(math domain-containing protein)	PF01590.26(GAF:GAF domain)	sp|P93825|ERS2_ARATH(Ethylene response sensor 2 OS=Arabidopsis thaliana OX=3702 GN=ERS2 PE=1 SV=2)
AT1G04320	pre-tRNA	71	0	0	0	0	0	0	0	0	0	0	0	0	0	0	0	0	RDX71428.1(hypothetical protein CR513_49231, partial [Mucuna pruriens])
AT1G04330		672	0	0.57	0	0.45	0.12	0	0.22	0.23	0.68	0	0	0	0.19	0.19	0.3767	0	NP_171928.1(hypothetical protein AT1G04330 [Arabidopsis thaliana])	GO:0005737(cellular_component:cytoplasm); GO:0005634(cellular_component:nucleus)				ENOG41108XA(S:Function unknown)	ENOG41108XA(-)		sp|Q6NN02|Y4445_ARATH(Uncharacterized protein At4g14450, chloroplastic OS=Arabidopsis thaliana OX=3702 GN=At4g14450 PE=2 SV=1)
AT1G04340	HR-like lesion-inducing protein-related	842	27.06	20.99	26.79	15.49	15.75	16.65	14.02	16.19	15.8	19.75	21.68	24.83	15.9633	24.9467	15.3367	22.0867	NP_171929.1(HR-like lesion-inducing protein-like protein [Arabidopsis thaliana])	GO:0016021(cellular_component:integral component of membrane)				ENOG410YQTQ(S:Function unknown)	ENOG410YQTQ(-)	PF05514.11(HR_lesion:HR-like lesion-inducing); PF07681.12(DoxX:DoxX)
AT1G04350	2-oxoglutarate (2OG) and Fe(II)-dependent oxygenase superfamily protein	1444	20.65	19.93	19.6	40.06	36.98	43.3	32.12	36.84	34.77	16.24	16.71	20.64	40.1133	20.06	34.5767	17.8633	NP_171930.1(2-oxoglutarate (2OG) and Fe(II)-dependent oxygenase superfamily protein [Arabidopsis thaliana])	GO:0046872(molecular_function:metal ion binding); GO:0051213(molecular_function:dioxygenase activity); GO:0016491(molecular_function:oxidoreductase activity)				COG3491(S:Function unknown)	COG3491(-)	PF03171.20(2OG-FeII_Oxy:2OG-Fe(II) oxygenase superfamily); PF14226.6(DIOX_N:non-haem dioxygenase in morphine synthesis N-terminal)	sp|P93824|ACCH6_ARATH(1-aminocyclopropane-1-carboxylate oxidase homolog 6 OS=Arabidopsis thaliana OX=3702 GN=At1g04350 PE=2 SV=1)
AT1G04360	RING/U-box superfamily protein	1422	0.26	0.53	0.42	1.29	2.18	1.73	1.28	1.26	1.83	0.34	0.13	0.29	1.7333	0.4033	1.4567	0.2533	NP_171931.1(RING/U-box superfamily protein [Arabidopsis thaliana])	GO:0016567(biological_process:protein ubiquitination); GO:0016740(molecular_function:transferase activity); GO:0046872(molecular_function:metal ion binding); GO:0016021(cellular_component:integral component of membrane)				ENOG41121N2(S:Function unknown)	ENOG41121N2(2OGFe(II) oxygenase)	PF13639.6(zf-RING_2:Ring finger domain); PF17123.5(zf-RING_11:RING-like zinc finger); PF12678.7(zf-rbx1:RING-H2 zinc finger domain); PF13923.6(zf-C3HC4_2:Zinc finger, C3HC4 type (RING finger)); PF14634.6(zf-RING_5:zinc-RING finger domain); PF00097.25(zf-C3HC4:Zinc finger, C3HC4 type (RING finger)); PF13445.6(zf-RING_UBOX:RING-type zinc-finger); PF12861.7(zf-ANAPC11:Anaphase-promoting complex subu…	sp|P93823|ATL1_ARATH(RING-H2 finger protein ATL1 OS=Arabidopsis thaliana OX=3702 GN=ATL1 PE=2 SV=1)
AT1G04370	Ethylene-responsive element binding factor 14	402	0	0	0	0	0	0	0	0	0	0	0	0	0	0	0	0	NP_171932.1(Ethylene-responsive element binding factor 14 [Arabidopsis thaliana])	GO:0003700(molecular_function:transcription factor activity, sequence-specific DNA binding); GO:0006952(biological_process:defense response); GO:0005634(cellular_component:nucleus); GO:0003677(molecular_function:DNA binding); GO:0009873(biological_process:ethylene-activated signaling pathway)				ENOG410ZN2I(K:Transcription)	ENOG410ZN2I(Transcription factor)	PF00847.20(AP2:AP2 domain)	sp|P93822|ERF97_ARATH(Ethylene-responsive transcription factor 14 OS=Arabidopsis thaliana OX=3702 GN=ERF14 PE=2 SV=1)
AT1G04380	2-oxoglutarate (2OG) and Fe(II)-dependent oxygenase superfamily protein	1282	0.05	0	0	0	0	0	0.05	0.05	0.14	0.05	0	0.14	0	0.0167	0.08	0.0633	NP_171933.1(2-oxoglutarate (2OG) and Fe(II)-dependent oxygenase superfamily protein [Arabidopsis thaliana])	GO:0046872(molecular_function:metal ion binding); GO:0051213(molecular_function:dioxygenase activity); GO:0016491(molecular_function:oxidoreductase activity)				COG3491(K:Transcription)	COG3491(Transcription factor)	PF03171.20(2OG-FeII_Oxy:2OG-Fe(II) oxygenase superfamily); PF14226.6(DIOX_N:non-haem dioxygenase in morphine synthesis N-terminal)	sp|P93821|ACCH7_ARATH(1-aminocyclopropane-1-carboxylate oxidase homolog 7 OS=Arabidopsis thaliana OX=3702 GN=At1g04380 PE=1 SV=1)
AT1G04390	BTB/POZ domain-containing protein	2954	3.72	3.59	3.73	2.85	2.64	2.87	2.54	3.22	3.19	3.85	2.97	3.9	2.7867	3.68	2.9833	3.5733	NP_001318918.1(BTB/POZ domain-containing protein [Arabidopsis thaliana])	GO:0016567(biological_process:protein ubiquitination)				ENOG410YBFM(S:Function unknown)	ENOG410YBFM(BTB POZ domain-containing protein)	PF00651.31(BTB:BTB/POZ domain)	sp|P93820|Y1439_ARATH(BTB/POZ domain-containing protein At1g04390 OS=Arabidopsis thaliana OX=3702 GN=At1g04390 PE=2 SV=3)
AT1G04400	cryptochrome 2	2444	74.12	70.8	67.58	66.39	66.59	68.01	59.52	57.81	60.88	76.01	61.68	68.51	66.9967	70.8333	59.4033	68.7333	NP_171935.1(cryptochrome 2 [Arabidopsis thaliana])	GO:0016310(biological_process:phosphorylation); GO:0009416(biological_process:response to light stimulus); GO:0009414(biological_process:response to water deprivation); GO:0071949(molecular_function:FAD binding); GO:0005737(cellular_component:cytoplasm); GO:0009638(biological_process:phototropism); GO:0016604(cellular_component:nuclear body); GO:0006325(biological_process:chromatin organization);…	K12119	CRY2	map04712(Circadian rhythm - plant)	COG0415(S:Function unknown)	COG0415(BTB POZ domain-containing protein)	PF03441.14(FAD_binding_7:FAD binding domain of DNA photolyase); PF00875.18(DNA_photolyase:DNA photolyase)	sp|Q96524|CRY2_ARATH(Cryptochrome-2 OS=Arabidopsis thaliana OX=3702 GN=CRY2 PE=1 SV=2)
AT1G04410	Lactate/malate dehydrogenase family protein	1484	388.52	396.61	359.75	346.39	358.21	338.64	343.9	331.23	358.21	381.07	341.79	333.22	347.747	381.627	344.447	352.027	XP_020867548.1(malate dehydrogenase 1, cytoplasmic [Arabidopsis lyrata subsp. lyrata])	GO:0005975(biological_process:carbohydrate metabolic process); GO:0005829(cellular_component:cytosol); GO:0009735(biological_process:response to cytokinin); GO:0005773(cellular_component:vacuole); GO:0009570(cellular_component:chloroplast stroma); GO:0005634(cellular_component:nucleus); GO:0016020(cellular_component:membrane); GO:0006107(biological_process:oxaloacetate metabolic process); GO:0006…	K00025	MDH1	map00020(Citrate cycle (TCA cycle)); map00630(Glyoxylate and dicarboxylate metabolism); map00620(Pyruvate metabolism); map00710(Carbon fixation in photosynthetic organisms); map00270(Cysteine and methionine metabolism)	COG0039(L:Replication, recombination and repair)	COG0039(deoxyribo-dipyrimidine photolyase)	PF02866.18(Ldh_1_C:lactate/malate dehydrogenase, alpha/beta C-terminal domain); PF00056.23(Ldh_1_N:lactate/malate dehydrogenase, NAD binding domain)	sp|P93819|MDHC1_ARATH(Malate dehydrogenase 1, cytoplasmic OS=Arabidopsis thaliana OX=3702 GN=MDH1 PE=1 SV=2)
AT1G04420	NAD(P)-linked oxidoreductase superfamily protein	1450	129.79	143.14	144.61	149.77	136.98	148.45	174.74	171.11	170.8	155.48	164.57	159.35	145.067	139.18	172.217	159.8	NP_171937.1(NAD(P)-linked oxidoreductase superfamily protein [Arabidopsis thaliana])	GO:0009570(cellular_component:chloroplast stroma); GO:0009941(cellular_component:chloroplast envelope); GO:0016491(molecular_function:oxidoreductase activity); GO:0009507(cellular_component:chloroplast)				COG0667(C:Energy production and conversion)	COG0667(Catalyzes the reversible oxidation of malate to oxaloacetate (By similarity))	PF00248.21(Aldo_ket_red:Aldo/keto reductase family)	sp|P0A9T4|TAS_ECOLI(Protein tas OS=Escherichia coli (strain K12) OX=83333 GN=tas PE=1 SV=1)
AT1G04425	other RNA	457	0.26	0.24	0	0.45	0.24	0	0.9	0.71	0.91	0.67	0.23	0.65	0.23	0.1667	0.84	0.5167
AT1G04430	S-adenosyl-L-methionine-dependent methyltransferases superfamily protein	2379	105.05	101.55	106.05	51.6	60.77	55.09	64	55.04	58.73	62.65	74.5	81.61	55.82	104.217	59.2567	72.92	NP_563706.1(S-adenosyl-L-methionine-dependent methyltransferases superfamily protein [Arabidopsis thaliana])	GO:0005794(cellular_component:Golgi apparatus); GO:0016021(cellular_component:integral component of membrane); GO:0005802(cellular_component:trans-Golgi network); GO:0005774(cellular_component:vacuolar membrane); GO:0008168(molecular_function:methyltransferase activity); GO:0000139(cellular_component:Golgi membrane); GO:0005768(cellular_component:endosome)				ENOG410YDXK(C:Energy production and conversion)	ENOG410YDXK(Catalyzes the reversible oxidation of malate to oxaloacetate (By similarity))	PF03141.16(Methyltransf_29:Putative S-adenosyl-L-methionine-dependent methyltransferase); PF08241.12(Methyltransf_11:Methyltransferase domain); PF13649.6(Methyltransf_25:Methyltransferase domain)	sp|Q940J9|PMT8_ARATH(Probable methyltransferase PMT8 OS=Arabidopsis thaliana OX=3702 GN=At1g04430 PE=2 SV=1)
AT1G04440	casein kinase like 13	2106	40.02	36.52	37.03	26.19	23.86	26.21	22.47	22.63	22.09	35.39	37.13	35.78	25.42	37.8567	22.3967	36.1	NP_171939.1(casein kinase like 13 [Arabidopsis thaliana])	GO:0005737(cellular_component:cytoplasm); GO:0018107(biological_process:peptidyl-threonine phosphorylation); GO:0018105(biological_process:peptidyl-serine phosphorylation); GO:0006897(biological_process:endocytosis); GO:0005634(cellular_component:nucleus); GO:0004674(molecular_function:protein serine/threonine kinase activity); GO:0005524(molecular_function:ATP binding); GO:0009506(cellular_compo…	K00924	E2.7.1.-		ENOG410XPGP(S:Function unknown)	ENOG410XPGP(Methyltransferase)	PF00069.25(Pkinase:Protein kinase domain); PF07714.17(Pkinase_Tyr:Protein tyrosine kinase); PF17667.1(Pkinase_fungal:Fungal protein kinase)	sp|Q5XF24|CKL13_ARATH(Casein kinase 1-like protein 13 OS=Arabidopsis thaliana OX=3702 GN=CKL13 PE=2 SV=1)
AT1G04445	C2H2-like zinc finger protein	519	0	0	0	0	0	0	0	0	0	0	0	0.01	0	0	0	0.0033	NP_683273.1(C2H2-like zinc finger protein [Arabidopsis thaliana])	GO:0016021(cellular_component:integral component of membrane); GO:0003676(molecular_function:nucleic acid binding)				ENOG410XPGP(T:Signal transduction mechanisms)	ENOG410XPGP(Casein Kinase)
AT1G04450	ROP-interactive CRIB motif-containing protein 3	905	0	0	0	0	0	0	0	0	0	0	0	0	0	0	0	0	NP_171940.1(ROP-interactive CRIB motif-containing protein 3 [Arabidopsis thaliana])	GO:0050850(biological_process:positive regulation of calcium-mediated signaling); GO:0005737(cellular_component:cytoplasm); GO:0030834(biological_process:regulation of actin filament depolymerization); GO:0040008(biological_process:regulation of growth); GO:0009860(biological_process:pollen tube growth); GO:0007204(biological_process:positive regulation of cytosolic calcium ion concentration); GO…				ENOG411081T(U:Intracellular trafficking, secretion, and vesicular transport)	ENOG411081T(Rop-interactive crib motif-containing protein 3)	PF00786.28(PBD:P21-Rho-binding domain)	sp|F4I5N6|RIC3_ARATH(CRIB domain-containing protein RIC3 OS=Arabidopsis thaliana OX=3702 GN=RIC3 PE=1 SV=1)
AT1G04457	Pseudogene of AT2G33450; 50S ribosomal protein L28, chloroplast (CL28)	231	0	0	0	0	0	0	0	0	0	0	0	0	0	0	0	0	NP_001321428.1(hypothetical protein AT1G04455 [Arabidopsis thaliana])	GO:0009941(cellular_component:chloroplast envelope); GO:0005840(cellular_component:ribosome); GO:0022625(cellular_component:cytosolic large ribosomal subunit); GO:0009570(cellular_component:chloroplast stroma); GO:0016020(cellular_component:membrane); GO:0003735(molecular_function:structural constituent of ribosome); GO:0006412(biological_process:translation); GO:0009507(cellular_component:chloro…	K02902	RP-L28, MRPL28, rpmB	map03010(Ribosome)	COG0227(U:Intracellular trafficking, secretion, and vesicular transport)	COG0227(Rop-interactive crib motif-containing protein 3)		sp|O22795|RK28_ARATH(50S ribosomal protein L28, chloroplastic OS=Arabidopsis thaliana OX=3702 GN=RPL28 PE=2 SV=2)
AT1G04470	Protein of unknown function (DUF810)	3307	0.08	0.05	0.05	0.02	0	0	0	0	0	0	0.03	0.05	0.0067	0.06	0	0.0267	NP_171941.2(hypothetical protein (DUF810) [Arabidopsis thaliana])					ENOG410YEIE(S:Function unknown)	ENOG410YEIE(CONTAINS InterPro DOMAIN s Munc13 homology 1 (InterPro IPR014770), Protein of)	PF05664.11(DUF810:Plant family of unknown function (DUF810))	sp|Q8RX56|UNC13_ARATH(Protein unc-13 homolog OS=Arabidopsis thaliana OX=3702 GN=PATROL1 PE=2 SV=1)
AT1G04480	Ribosomal protein L14p/L23e family protein	648	259.41	239.43	259.19	170.92	99.13	126.75	222.12	216.78	236.92	353.26	332.17	382.58	132.267	252.677	225.273	356.003	CDY59177.1(BnaC08g50110D [Brassica napus])	GO:0070180(molecular_function:large ribosomal subunit rRNA binding); GO:0005840(cellular_component:ribosome); GO:0022625(cellular_component:cytosolic large ribosomal subunit); GO:0005730(cellular_component:nucleolus); GO:0003735(molecular_function:structural constituent of ribosome); GO:0006412(biological_process:translation)	K02894	RP-L23e, RPL23	map03010(Ribosome)	COG0093(J:Translation, ribosomal structure and biogenesis)	COG0093(Binds to 23S rRNA. Forms part of two intersubunit bridges in the 70S ribosome (By similarity))	PF00238.19(Ribosomal_L14:Ribosomal protein L14p/L23e)	sp|P49690|RL23_ARATH(60S ribosomal protein L23 OS=Arabidopsis thaliana OX=3702 GN=RPL23A PE=2 SV=3)
AT1G04490	Protein of unknown function (DUF3527)	1612	1.94	1.88	2.62	0.04	0	0.07	0.1	0.04	0.12	0.98	1.12	0.58	0.0367	2.1467	0.0867	0.8933	NP_171943.2(hypothetical protein (DUF3527) [Arabidopsis thaliana])					ENOG410YDX0(S:Function unknown)	ENOG410YDX0(expressed protein)	PF12043.8(DUF3527:Domain of unknown function (DUF3527))
AT1G04500	CCT motif family protein	1616	0.26	0.03	0.07	0	0	0.04	0.03	0.07	0.1	0.07	0.07	0.07	0.0133	0.12	0.0667	0.07	NP_171944.2(CCT motif family protein [Arabidopsis thaliana])	GO:0005634(cellular_component:nucleus); GO:0016021(cellular_component:integral component of membrane)				ENOG410XYVB(S:Function unknown)	ENOG410XYVB(expressed protein)	PF06203.14(CCT:CCT motif)	sp|Q940T9|COL4_ARATH(Zinc finger protein CONSTANS-LIKE 4 OS=Arabidopsis thaliana OX=3702 GN=COL4 PE=2 SV=2)
AT1G04501		129	0	0	0	0	0	0	0	0	0	0	0	0	0	0	0	0
AT1G04510	MOS4-associated complex 3A	1981	21.09	21.19	18.56	14.22	17.54	12.6	19.54	18.04	18.63	16.29	16.14	19.21	14.7867	20.28	18.7367	17.2133	NP_001030958.1(MOS4-associated complex 3A [Arabidopsis thaliana])	GO:0006281(biological_process:DNA repair); GO:0061630(molecular_function:ubiquitin protein ligase activity); GO:0045087(biological_process:innate immune response); GO:0005730(cellular_component:nucleolus); GO:0071006(cellular_component:U2-type catalytic step 1 spliceosome); GO:0000398(biological_process:mRNA splicing, via spliceosome); GO:0046686(biological_process:response to cadmium ion); GO:00…	K10599	PRPF19, PRP19	map04120(Ubiquitin mediated proteolysis); map03040(Spliceosome)	ENOG410XPQV(A:RNA processing and modification)	ENOG410XPQV(PRP19 PSO4 pre-mRNA processing factor 19 homolog (S. cerevisiae))	PF08606.11(Prp19:Prp19/Pso4-like); PF00400.32(WD40:WD domain, G-beta repeat); PF12894.7(ANAPC4_WD40:Anaphase-promoting complex subunit 4 WD40 domain); PF11789.8(zf-Nse:Zinc-finger of the MIZ type in Nse subunit); PF08662.11(eIF2A:Eukaryotic translation initiation factor eIF2A)	sp|Q94BR4|PR19A_ARATH(Pre-mRNA-processing factor 19 homolog 1 OS=Arabidopsis thaliana OX=3702 GN=PRP19A PE=1 SV=1)
AT1G04520	plasmodesmata-located protein 2	1443	2.9	3.53	3.31	8.36	7.36	7.39	9.38	10.87	8.65	2.5	2.6	4.13	7.7033	3.2467	9.6333	3.0767	NP_171946.2(plasmodesmata-located protein 2 [Arabidopsis thaliana])	GO:0046739(biological_process:transport of virus in multicellular host); GO:0016021(cellular_component:integral component of membrane); GO:0010497(biological_process:plasmodesmata-mediated intercellular transport); GO:0009506(cellular_component:plasmodesma); GO:0005886(cellular_component:plasma membrane)				ENOG410YCB5(U:Intracellular trafficking, secretion, and vesicular transport)	ENOG410YCB5(cysteine-rich repeat secretory protein)	PF01657.17(Stress-antifung:Salt stress response/antifungal)	sp|Q6NM73|PDLP2_ARATH(Plasmodesmata-located protein 2 OS=Arabidopsis thaliana OX=3702 GN=PDLP2 PE=1 SV=1)
AT1G04530	Tetratricopeptide repeat (TPR)-like superfamily protein	1352	36.15	40.55	38.64	51.13	52.26	56.47	38.53	46.27	40.83	22.92	23.21	20.79	53.2867	38.4467	41.8767	22.3067	AAM63952.1(unknown [Arabidopsis thaliana])	GO:0006396(biological_process:RNA processing)				ENOG410YM19(S:Function unknown)	ENOG410YM19(-)	PF13428.6(TPR_14:Tetratricopeptide repeat); PF07719.17(TPR_2:Tetratricopeptide repeat); PF13181.6(TPR_8:Tetratricopeptide repeat); PF00515.28(TPR_1:Tetratricopeptide repeat)
AT1G04540	Calcium-dependent lipid-binding (CaLB domain) family protein	1806	0.66	0.64	0.41	0.7	1.33	1.43	0.27	0.54	0.74	0.16	0.23	0.56	1.1533	0.57	0.5167	0.3167	NP_171948.1(Calcium-dependent lipid-binding (CaLB domain) family protein [Arabidopsis thaliana])	GO:0016020(cellular_component:membrane)				ENOG410YQG1(S:Function unknown)	ENOG410YQG1(C2 domain-containing protein)	PF00168.30(C2:C2 domain)
AT1G04550	AUX/IAA transcriptional regulator family protein	1238	6.89	6.1	6.34	12.19	11.16	10.4	10.77	11.28	13.53	3.94	3.85	5.1	11.25	6.4433	11.86	4.2967	NP_171949.1(AUX/IAA transcriptional regulator family protein [Arabidopsis thaliana])	GO:0010051(biological_process:xylem and phloem pattern formation); GO:0009734(biological_process:auxin-activated signaling pathway); GO:0003700(molecular_function:transcription factor activity, sequence-specific DNA binding); GO:0005634(cellular_component:nucleus); GO:0006355(biological_process:regulation of transcription, DNA-templated); GO:0048364(biological_process:root development); GO:004589…	K14484	IAA	map04075(Plant hormone signal transduction)	ENOG410YK71(K:Transcription)	ENOG410YK71(auxin-responsive protein)	PF02309.16(AUX_IAA:AUX/IAA family)	sp|Q38830|IAA12_ARATH(Auxin-responsive protein IAA12 OS=Arabidopsis thaliana OX=3702 GN=IAA12 PE=1 SV=1)
AT1G04555		939	6.18	6.76	7.35	3.48	4.78	3.24	3.67	2.35	3.6	5.35	4.62	5.55	3.8333	6.7633	3.2067	5.1733	NP_001077457.1(transmembrane protein [Arabidopsis thaliana])	GO:0016021(cellular_component:integral component of membrane)				ENOG410ZDNN(S:Function unknown)	ENOG410ZDNN(-)
AT1G04560	AWPM-19-like family protein	855	0	0.08	0	0	0	0	0	0	0	0	0	0	0	0.0267	0	0	NP_563710.1(AWPM-19-like family protein [Arabidopsis thaliana])	GO:0016021(cellular_component:integral component of membrane)				ENOG410YI9M(S:Function unknown)	ENOG410YI9M(AWPM-19-like membrane family protein)	PF05512.11(AWPM-19:AWPM-19-like family)	sp|Q6L4D2|PM19L_ORYSJ(Membrane protein PM19L OS=Oryza sativa subsp. japonica OX=39947 GN=PM19L PE=2 SV=1)
AT1G04570	Major facilitator superfamily protein	1935	39.49	40.15	45.28	1.37	1.2	1	0.39	0.44	0.9	11.86	7.75	12.17	1.19	41.64	0.5767	10.5933	NP_171951.2(Major facilitator superfamily protein [Arabidopsis thaliana])	GO:0031969(cellular_component:chloroplast membrane); GO:0016021(cellular_component:integral component of membrane)				ENOG410XRKZ(S:Function unknown)	ENOG410XRKZ(AWPM-19-like membrane family protein)	PF03092.16(BT1:BT1 family)	sp|F4I5Q2|FBT8_ARATH(Probable folate-biopterin transporter 8, chloroplastic OS=Arabidopsis thaliana OX=3702 GN=At1g04570 PE=2 SV=1)
AT1G04580	aldehyde oxidase 4	4104	0.03	0.02	0.04	0.04	0	0	0	0	0.04	0.08	0.01	0.03	0.0133	0.03	0.0133	0.04	NP_563711.1(aldehyde oxidase 4 [Arabidopsis thaliana])	GO:0004031(molecular_function:aldehyde oxidase activity); GO:0009688(biological_process:abscisic acid biosynthetic process); GO:0102798(molecular_function:heptaldehyde:oxygen oxidoreductase activity); GO:0102797(molecular_function:geranial:oxygen oxidoreductase activity); GO:0019760(biological_process:glucosinolate metabolic process); GO:0050302(molecular_function:indole-3-acetaldehyde oxidase ac…	K22417	AAO4	map00380(Tryptophan metabolism)	COG4630(F:Nucleotide transport and metabolism)	COG4630(xanthine dehydrogenase)	PF02738.18(Ald_Xan_dh_C2:Molybdopterin-binding domain of aldehyde dehydrogenase); PF00941.21(FAD_binding_5:FAD binding domain in molybdopterin dehydrogenase); PF01315.22(Ald_Xan_dh_C:Aldehyde oxidase and xanthine dehydrogenase, a/b hammerhead domain); PF01799.20(Fer2_2:[2Fe-2S] binding domain); PF03450.17(CO_deh_flav_C:CO dehydrogenase flavoprotein C-terminal domain); PF00111.27(Fer2:2Fe-2S iron-…	sp|Q7G191|ALDO4_ARATH(Aldehyde oxidase 4 OS=Arabidopsis thaliana OX=3702 GN=AAO4 PE=1 SV=2)
AT1G04590		1351	10.74	9.27	9.85	9.16	7.77	8.78	9.28	11.4	9.56	11.96	11.16	13.97	8.57	9.9533	10.08	12.3633	NP_849590.1(PPR containing-like protein [Arabidopsis thaliana])					ENOG410YBEX(S:Function unknown)	ENOG410YBEX(Pentatricopeptide repeat-containing protein)		sp|Q2V3H0|PP322_ARATH(Pentatricopeptide repeat-containing protein At4g18975, chloroplastic OS=Arabidopsis thaliana OX=3702 GN=At4g18975 PE=2 SV=2)
AT1G04600	myosin XI A	5193	0.13	0.09	0.07	0.03	0.05	0.01	0.01	0	0.02	0.04	0.03	0.01	0.03	0.0967	0.01	0.0267	NP_171954.1(myosin XI A [Arabidopsis thaliana])	GO:0007015(biological_process:actin filament organization); GO:0003779(molecular_function:actin binding); GO:0030048(biological_process:actin filament-based movement); GO:0016459(cellular_component:myosin complex); GO:0005516(molecular_function:calmodulin binding); GO:0003774(molecular_function:motor activity); GO:0005524(molecular_function:ATP binding)	K10357	MYO5		COG5022(S:Function unknown)	COG5022(Pentatricopeptide repeat-containing protein)	PF00063.21(Myosin_head:Myosin head (motor domain)); PF01843.19(DIL:DIL domain); PF02736.19(Myosin_N:Myosin N-terminal SH3-like domain)	sp|F4I5Q6|MYO7_ARATH(Myosin-7 OS=Arabidopsis thaliana OX=3702 GN=XI-A PE=3 SV=1)
AT1G04610	YUCCA 3	1737	0	0	0	0.06	0.13	0.1	0.06	0.07	0.16	0.07	0	0	0.0967	0	0.0967	0.0233	NP_171955.1(YUCCA 3 [Arabidopsis thaliana])	GO:0103075(molecular_function:indole-3-pyruvate monooxygenase activity); GO:0050661(molecular_function:NADP binding); GO:0050660(molecular_function:flavin adenine dinucleotide binding); GO:0004499(molecular_function:N,N-dimethylaniline monooxygenase activity); GO:0009851(biological_process:auxin biosynthetic process)	K11816	YUCCA	map00380(Tryptophan metabolism)	COG2072(S:Function unknown)	COG2072(Pentatricopeptide repeat-containing protein)	PF00743.19(FMO-like:Flavin-binding monooxygenase-like); PF13738.6(Pyr_redox_3:Pyridine nucleotide-disulphide oxidoreductase); PF13434.6(K_oxygenase:L-lysine 6-monooxygenase (NADPH-requiring)); PF07992.14(Pyr_redox_2:Pyridine nucleotide-disulphide oxidoreductase); PF01494.19(FAD_binding_3:FAD binding domain); PF13450.6(NAD_binding_8:NAD(P)-binding Rossmann-like domain)	sp|O23024|YUC3_ARATH(Probable indole-3-pyruvate monooxygenase YUCCA3 OS=Arabidopsis thaliana OX=3702 GN=YUC3 PE=2 SV=1)
AT1G04620	coenzyme F420 hydrogenase family / dehydrogenase, beta subunit family	1609	37.44	38.75	34.08	33.35	27.41	30.18	35.51	30.12	33.51	31.4	31.97	34.54	30.3133	36.7567	33.0467	32.6367	NP_171956.2(coenzyme F420 hydrogenase family / dehydrogenase, beta subunit family [Arabidopsis thaliana])	GO:0016491(molecular_function:oxidoreductase activity); GO:0090415(molecular_function:7-hydroxymethyl chlorophyll a reductase activity); GO:0015994(biological_process:chlorophyll metabolic process); GO:0051536(molecular_function:iron-sulfur cluster binding); GO:0033354(biological_process:chlorophyll cycle); GO:0046872(molecular_function:metal ion binding); GO:0009507(cellular_component:chloroplas…	K18010;brp	HCAR;	map00860(Porphyrin and chlorophyll metabolism)	COG1035(C:Energy production and conversion)	COG1035(Coenzyme F420 hydrogenase)	PF04432.13(FrhB_FdhB_C:Coenzyme F420 hydrogenase/dehydrogenase, beta subunit C terminus); PF04422.13(FrhB_FdhB_N:Coenzyme F420 hydrogenase/dehydrogenase, beta subunit N-term)	sp|Q8GS60|HCAR_ARATH(7-hydroxymethyl chlorophyll a reductase, chloroplastic OS=Arabidopsis thaliana OX=3702 GN=HCAR PE=1 SV=1)
AT1G04625	Polynucleotidyl transferase, ribonuclease H-like superfamily protein	774	0.92	0.3	0.66	0.66	0.62	0.56	0.35	0.4	0.63	0.91	0.74	1.09	0.6133	0.6267	0.46	0.9133	NP_001154303.1(Polynucleotidyl transferase, ribonuclease H-like superfamily protein [Arabidopsis thaliana])	GO:0003964(molecular_function:RNA-directed DNA polymerase activity); GO:0016740(molecular_function:transferase activity); GO:0004523(molecular_function:RNA-DNA hybrid ribonuclease activity); GO:0003676(molecular_function:nucleic acid binding)				ENOG410Y65V(S:Function unknown); ENOG410ZPHA(S:Function unknown); COG5434(M:Cell wall/membrane/envelope biogenesis)	ENOG410Y65V(Retrotransposon protein); ENOG410ZPHA(-); COG5434(Glycoside hydrolase family 28)	PF13456.6(RVT_3:Reverse transcriptase-like)
AT1G04630	GRIM-19 protein	745	49.46	56.26	53.17	40.9	37.19	39.33	42.15	52.05	47.14	49.11	49.66	53.5	39.14	52.9633	47.1133	50.7567	NP_171957.2(GRIM-19 protein [Arabidopsis thaliana])	GO:0045271(cellular_component:respiratory chain complex I); GO:0008137(molecular_function:NADH dehydrogenase (ubiquinone) activity); GO:0016021(cellular_component:integral component of membrane); GO:0005739(cellular_component:mitochondrion); GO:0031966(cellular_component:mitochondrial membrane); GO:0009853(biological_process:photorespiration); GO:0009793(biological_process:embryo development endi…	K11353	NDUFA13	map00190(Oxidative phosphorylation)	ENOG4111KIB(U:Intracellular trafficking, secretion, and vesicular transport)	ENOG4111KIB(NADH dehydrogenase (Ubiquinone) 1 alpha subcomplex)	PF06212.12(GRIM-19:GRIM-19 protein)	sp|Q8RWA7|NDADA_ARATH(NADH dehydrogenase [ubiquinone] 1 alpha subcomplex subunit 13-A OS=Arabidopsis thaliana OX=3702 GN=MEE4 PE=2 SV=1)
AT1G04635	ribonuclease P family protein / Rpp14 family protein	682	2.18	1.56	2.54	4.46	2.59	2.89	3.57	2.28	5.19	5.16	3.19	6.1	3.3133	2.0933	3.68	4.8167	NP_683274.1(ribonuclease P family protein / Rpp14 family protein [Arabidopsis thaliana])	GO:0009249(biological_process:protein lipoylation); GO:0004540(molecular_function:ribonuclease activity); GO:0008033(biological_process:tRNA processing); GO:0000172(cellular_component:ribonuclease MRP complex); GO:0004526(molecular_function:ribonuclease P activity); GO:0005655(cellular_component:nucleolar ribonuclease P complex); GO:0006364(biological_process:rRNA processing); GO:0033819(molecula…	K03537	POP5	map03008(Ribosome biogenesis in eukaryotes); map03013(RNA transport)	COG1369(J:Translation, ribosomal structure and biogenesis); COG0321(J:Translation, ribosomal structure and biogenesis)	COG1369(Part of ribonuclease P, a protein complex that generates mature tRNA molecules by cleaving their 5'-ends (By similarity)); COG0321(Part of ribonuclease P, a protein complex that generates mature tRNA molecules by cleaving their 5'-ends (By similarity))	PF01900.19(RNase_P_Rpp14:Rpp14/Pop5 family)	sp|Q6AWV1|POP5_ARATH(Probable ribonuclease P/MRP protein subunit POP5 OS=Arabidopsis thaliana OX=3702 GN=EMB1687 PE=2 SV=1)
AT1G04640	lipoyltransferase 2	1138	43.45	47.61	43.05	62.97	57.49	67.19	68	66.34	66.96	40.87	46.83	44.12	62.55	44.7033	67.1	43.94	AAB80636.1(Contains similarity to Mycobacterium LIPB gene (gb|Q104041) [Arabidopsis thaliana])	GO:0009249(biological_process:protein lipoylation); GO:0004540(molecular_function:ribonuclease activity); GO:0008033(biological_process:tRNA processing); GO:0000172(cellular_component:ribonuclease MRP complex); GO:0004526(molecular_function:ribonuclease P activity); GO:0005739(cellular_component:mitochondrion); GO:0005655(cellular_component:nucleolar ribonuclease P complex); GO:0006364(biological…	K23735	LIPT2, LIP2	map00785(Lipoic acid metabolism)	COG0321(H:Coenzyme transport and metabolism)	COG0321(Catalyzes the transfer of endogenously produced octanoic acid from octanoyl-acyl-carrier-protein onto the lipoyl domains of lipoate-dependent enzymes. Lipoyl-ACP can also act as a substrate although octanoyl-ACP is likely to be the physiological substrate (By similarity))	PF03099.19(BPL_LplA_LipB:Biotin/lipoate A/B protein ligase family)	sp|Q9SXP7|LIP2M_ARATH(Octanoyltransferase LIP2, mitochondrial OS=Arabidopsis thaliana OX=3702 GN=LIP2 PE=1 SV=1)
AT1G04645	Plant self-incompatibility protein S1 family	494	0	0	0.21	0	0	0	0	0	0	0	0	0	0	0.07	0	0	ABK28382.1(unknown, partial [Arabidopsis thaliana])	GO:0060320(biological_process:rejection of self pollen); GO:0005576(cellular_component:extracellular region)				ENOG411160C(H:Coenzyme transport and metabolism)	ENOG411160C(Catalyzes the transfer of endogenously produced octanoic acid from octanoyl-acyl-carrier-protein onto the lipoyl domains of lipoate-dependent enzymes. Lipoyl-ACP can also act as a substrate although octanoyl-ACP is likely to be the physiological substrate (By similarity))	PF05938.11(Self-incomp_S1:Plant self-incompatibility protein S1)	sp|O23020|SPH5_ARATH(S-protein homolog 5 OS=Arabidopsis thaliana OX=3702 GN=SPH5 PE=2 SV=1)
AT1G04650		3093	0.91	0.91	0.61	1.66	1.47	1.09	1.58	1.31	1.65	0.85	0.5	0.87	1.4067	0.81	1.5133	0.74	NP_171959.2(holliday junction resolvase [Arabidopsis thaliana])	GO:0045128(biological_process:negative regulation of reciprocal meiotic recombination); GO:0043621(molecular_function:protein self-association)				ENOG4111KRG(S:Function unknown)	ENOG4111KRG(-)	PF14868.6(DUF4487:Domain of unknown function (DUF4487))
AT1G04660	glycine-rich protein	1288	0.2	0.05	0.38	0.18	0.19	0.14	0.23	0.09	0.32	0	0	0.09	0.17	0.21	0.2133	0.03	AAM67185.1(unknown [Arabidopsis thaliana])					ENOG4110650(S:Function unknown)	ENOG4110650(-)
AT1G04670		697	0	0	0	0	0	0	0	0	0	0	0	0	0	0	0	0	NP_171961.1(hypothetical protein AT1G04670 [Arabidopsis thaliana])					ENOG41117M5(S:Function unknown)	ENOG41117M5(-)	PF05242.11(GLYCAM-1:Glycosylation-dependent cell adhesion molecule 1 (GlyCAM-1)); PF13616.6(Rotamase_3:PPIC-type PPIASE domain)
AT1G04680	Pectin lyase-like superfamily protein	1923	66.75	54.03	55.14	23.07	37.05	28.21	34.72	26.83	30.91	10.58	14.5	16.64	29.4433	58.64	30.82	13.9067	NP_563715.1(Pectin lyase-like superfamily protein [Arabidopsis thaliana])	GO:0030570(molecular_function:pectate lyase activity); GO:0045490(biological_process:pectin catabolic process); GO:0016020(cellular_component:membrane); GO:0046872(molecular_function:metal ion binding)	K01728	pel	map00040(Pentose and glucuronate interconversions)	COG3866(S:Function unknown)	COG3866(-)	PF00544.19(Pec_lyase_C:Pectate lyase); PF13229.6(Beta_helix:Right handed beta helix region)	sp|Q940Q1|PLY1_ARATH(Probable pectate lyase 1 OS=Arabidopsis thaliana OX=3702 GN=At1g04680 PE=2 SV=2)
AT1G04684		150	0	0	0	0	0	0	0	0	0	0	0	0	0	0	0	0
AT1G04690	potassium channel beta subunit 1	1415	166.87	153.66	152.56	59.59	62.85	61.69	58.27	59.2	60.44	103.55	95.25	88.75	61.3767	157.697	59.3033	95.85	NP_171963.1(potassium channel beta subunit 1 [Arabidopsis thaliana])	GO:0005737(cellular_component:cytoplasm); GO:0006813(biological_process:potassium ion transport); GO:0016020(cellular_component:membrane); GO:0005249(molecular_function:voltage-gated potassium channel activity); GO:0005886(cellular_component:plasma membrane); GO:0034765(biological_process:regulation of ion transmembrane transport); GO:0005244(molecular_function:voltage-gated ion channel activity)…				COG0667(S:Function unknown)	COG0667(-)	PF00248.21(Aldo_ket_red:Aldo/keto reductase family)	sp|O23016|KCAB_ARATH(Probable voltage-gated potassium channel subunit beta OS=Arabidopsis thaliana OX=3702 GN=KAB1 PE=1 SV=1)
AT1G04700	PB1 domain-containing protein tyrosine kinase	3886	0.54	0.66	0.83	0.23	0.37	0.34	0.22	0.3	0.38	0.33	0.53	0.62	0.3133	0.6767	0.3	0.4933	NP_171964.1(PB1 domain-containing protein tyrosine kinase [Arabidopsis thaliana])	GO:0005737(cellular_component:cytoplasm); GO:0005829(cellular_component:cytosol); GO:0004712(molecular_function:protein serine/threonine/tyrosine kinase activity); GO:0005524(molecular_function:ATP binding); GO:0004672(molecular_function:protein kinase activity)				COG0515(S:Function unknown)	COG0515(-)	PF07714.17(Pkinase_Tyr:Protein tyrosine kinase); PF00069.25(Pkinase:Protein kinase domain); PF00564.24(PB1:PB1 domain)	sp|Q9FPR3|EDR1_ARATH(Serine/threonine-protein kinase EDR1 OS=Arabidopsis thaliana OX=3702 GN=EDR1 PE=1 SV=1)
AT1G04710	peroxisomal 3-ketoacyl-CoA thiolase 4	1595	12.87	11.23	12.71	12.77	10.62	12.4	13.68	13	13.14	14.76	16.07	16.54	11.93	12.27	13.2733	15.79	NP_171965.1(peroxisomal 3-ketoacyl-CoA thiolase 4 [Arabidopsis thaliana])	GO:0031408(biological_process:oxylipin biosynthetic process); GO:0009789(biological_process:positive regulation of abscisic acid-activated signaling pathway); GO:0006635(biological_process:fatty acid beta-oxidation); GO:0005730(cellular_component:nucleolus); GO:0005773(cellular_component:vacuole); GO:0016020(cellular_component:membrane); GO:0005777(cellular_component:peroxisome); GO:0009611(biolo…	K07513	ACAA1	map04146(Peroxisome); map00592(alpha-Linolenic acid metabolism); map00280(Valine, leucine and isoleucine degradation); map01040(Biosynthesis of unsaturated fatty acids); map00071(Fatty acid degradation)	COG0183(I:Lipid transport and metabolism)	COG0183(acetyl-coa acetyltransferase)	PF00108.23(Thiolase_N:Thiolase, N-terminal domain); PF02803.18(Thiolase_C:Thiolase, C-terminal domain)	sp|Q8LF48|THIK1_ARATH(3-ketoacyl-CoA thiolase 1, peroxisomal OS=Arabidopsis thaliana OX=3702 GN=KAT1 PE=1 SV=2)
AT1G04720	pre-tRNA	38	0	0	0	0	0	0	0	0	0	0	0	0	0	0	0	0
AT1G04730	P-loop containing nucleoside triphosphate hydrolases superfamily protein	2921	2.12	2.18	2.01	2.77	2.37	2.54	3.46	3.08	4.38	1.84	1.89	2.89	2.56	2.1033	3.64	2.2067	NP_171966.2(P-loop containing nucleoside triphosphate hydrolases superfamily protein [Arabidopsis thaliana])	GO:0016787(molecular_function:hydrolase activity); GO:0005657(cellular_component:replication fork); GO:0005524(molecular_function:ATP binding); GO:0007062(biological_process:sister chromatid cohesion)	K11269	CTF18, CHL12		ENOG410XP8M(I:Lipid transport and metabolism)	ENOG410XP8M(acetyl-coa acetyltransferase)	PF00004.29(AAA:ATPase family associated with various cellular activities (AAA)); PF03215.15(Rad17:Rad17 P-loop domain); PF07728.14(AAA_5:AAA domain (dynein-related subfamily)); PF13173.6(AAA_14:AAA domain); PF05496.12(RuvB_N:Holliday junction DNA helicase RuvB P-loop domain); PF13401.6(AAA_22:AAA domain)	sp|Q6NU40|CTF18_XENLA(Chromosome transmission fidelity protein 18 homolog OS=Xenopus laevis OX=8355 GN=chtf18 PE=2 SV=1)
AT1G04750	vesicle-associated membrane protein 721	1192	106.32	109.8	112.89	41.76	50.35	44.01	48.35	45.63	49.75	82.44	85.07	78.54	45.3733	109.67	47.91	82.0167	NP_171967.1(vesicle-associated membrane protein 721 [Arabidopsis thaliana])	GO:0006906(biological_process:vesicle fusion); GO:0016192(biological_process:vesicle-mediated transport); GO:0005768(cellular_component:endosome); GO:0016021(cellular_component:integral component of membrane); GO:0006887(biological_process:exocytosis); GO:0031201(cellular_component:SNARE complex); GO:0009920(biological_process:cell plate formation involved in plant-type cell wall biogenesis); GO:…	K08511	ATVAMP72		COG5143(O:Posttranslational modification, protein turnover, chaperones)	COG5143(chromosome transmission fidelity)	PF00957.21(Synaptobrevin:Synaptobrevin); PF13774.6(Longin:Regulated-SNARE-like domain)	sp|Q9ZTW3|VA721_ARATH(Vesicle-associated membrane protein 721 OS=Arabidopsis thaliana OX=3702 GN=VAMP721 PE=2 SV=1)
AT1G04760	vesicle-associated membrane protein 726	663	1.08	3.29	2.22	1.53	1.47	1.93	0.42	2.24	0.52	1.1	0.89	1.5	1.6433	2.1967	1.06	1.1633	NP_171968.1(vesicle-associated membrane protein 726 [Arabidopsis thaliana])	GO:0006906(biological_process:vesicle fusion); GO:0016192(biological_process:vesicle-mediated transport); GO:0000149(molecular_function:SNARE binding); GO:0006887(biological_process:exocytosis); GO:0031201(cellular_component:SNARE complex); GO:0005886(cellular_component:plasma membrane); GO:0015031(biological_process:protein transport); GO:0005484(molecular_function:SNAP receptor activity); GO:00…	K08511	ATVAMP72		COG5143(U:Intracellular trafficking, secretion, and vesicular transport)	COG5143(Vesicle-associated membrane protein)	PF00957.21(Synaptobrevin:Synaptobrevin); PF13774.6(Longin:Regulated-SNARE-like domain); PF16992.5(RNA_pol_RpbG:DNA-directed RNA polymerase, subunit G)	sp|Q9MAS5|VA726_ARATH(Putative vesicle-associated membrane protein 726 OS=Arabidopsis thaliana OX=3702 GN=VAMP726 PE=2 SV=2)
AT1G04770	Tetratricopeptide repeat (TPR)-like superfamily protein	1187	6.81	6.3	9.15	15.49	11.86	15.36	9.6	12.37	11.89	7.25	9.72	16.78	14.2367	7.42	11.2867	11.25	AAF40459.1(Strong similarity to the beta-9 tubulin gene (178 gene product) gb|AF060248 [Arabidopsis thaliana])	GO:0009658(biological_process:chloroplast organization); GO:0010438(biological_process:cellular response to sulfur starvation); GO:0010439(biological_process:regulation of glucosinolate biosynthetic process); GO:0005634(cellular_component:nucleus)				ENOG410YFAS(S:Function unknown)	ENOG410YFAS(male sterility MS5 family protein)	PF00515.28(TPR_1:Tetratricopeptide repeat); PF13181.6(TPR_8:Tetratricopeptide repeat); PF07719.17(TPR_2:Tetratricopeptide repeat); PF14559.6(TPR_19:Tetratricopeptide repeat); PF12895.7(ANAPC3:Anaphase-promoting complex, cyclosome, subunit 3)	sp|Q8L730|SDI2_ARATH(Protein SULFUR DEFICIENCY-INDUCED 2 OS=Arabidopsis thaliana OX=3702 GN=At1g04770 PE=2 SV=1)
AT1G04778		306	0	0	0	0	0	0	0	0	0	0	0.63	0	0	0	0	0.21	ABF59129.1(unknown protein [Arabidopsis thaliana])	GO:0016021(cellular_component:integral component of membrane); GO:0005777(cellular_component:peroxisome); GO:0009642(biological_process:response to light intensity); GO:0010468(biological_process:regulation of gene expression)				ENOG410XNMS(S:Function unknown); ENOG410Z7Z7(S:Function unknown)	ENOG410XNMS(male sterility MS5 family protein); ENOG410Z7Z7(male sterility MS5 family protein)
AT1G04780	Ankyrin repeat family protein	2836	30.01	31.94	33.72	10.96	10.93	10.43	11.16	11.26	9.98	30.93	30.24	27.91	10.7733	31.89	10.8	29.6933	NP_563716.3(Ankyrin repeat family protein [Arabidopsis thaliana])	GO:0005886(cellular_component:plasma membrane)	K21437	ANKRD13		ENOG410XNMS(S:Function unknown)	ENOG410XNMS(male sterility MS5 family protein)	PF11904.8(GPCR_chapero_1:GPCR-chaperone); PF13857.6(Ank_5:Ankyrin repeats (many copies)); PF12796.7(Ank_2:Ankyrin repeats (3 copies)); PF13637.6(Ank_4:Ankyrin repeats (many copies))	sp|Q7ZYD9|A13CB_XENLA(Ankyrin repeat domain-containing protein 13C-B OS=Xenopus laevis OX=8355 GN=ankrd13c-b PE=2 SV=1)
AT1G04790	RING/U-box superfamily protein	2287	10.68	9.69	10.97	7.87	7.04	7.71	8.06	8.08	8.55	8.74	8.87	10.53	7.54	10.4467	8.23	9.38	NP_563717.1(RING/U-box superfamily protein [Arabidopsis thaliana])	GO:0006511(biological_process:ubiquitin-dependent protein catabolic process); GO:0061630(molecular_function:ubiquitin protein ligase activity)	K22753	RNF6		ENOG41121N2(S:Function unknown)	ENOG41121N2(male sterility MS5 family protein)	PF13639.6(zf-RING_2:Ring finger domain); PF13923.6(zf-C3HC4_2:Zinc finger, C3HC4 type (RING finger)); PF12678.7(zf-rbx1:RING-H2 zinc finger domain); PF17123.5(zf-RING_11:RING-like zinc finger); PF00097.25(zf-C3HC4:Zinc finger, C3HC4 type (RING finger)); PF13920.6(zf-C3HC4_3:Zinc finger, C3HC4 type (RING finger)); PF14634.6(zf-RING_5:zinc-RING finger domain); PF13445.6(zf-RING_UBOX:RING-type zinc-…	sp|Q9M2S6|SDIR1_ARATH(E3 ubiquitin-protein ligase SDIR1 OS=Arabidopsis thaliana OX=3702 GN=SDIR1 PE=1 SV=1)
AT1G04800	glycine-rich protein	835	52.81	56.88	44.36	28.47	92.43	40.82	154.14	93.05	129.5	18.67	37.8	25.93	53.9067	51.35	125.563	27.4667	NP_171972.1(glycine-rich protein [Arabidopsis thaliana])					ENOG41107VZ(S:Function unknown)	ENOG41107VZ(-)
AT1G04810	26S proteasome regulatory complex, non-ATPase subcomplex, Rpn2/Psmd1 subunit	3311	16.3	15.54	15.23	9.94	12.45	10.81	12.86	12.19	12.68	15.99	12.28	12.48	11.0667	15.69	12.5767	13.5833	NP_171973.1(26S proteasome regulatory complex, non-ATPase subcomplex, Rpn2/Psmd1 subunit [Arabidopsis thaliana])	GO:0030234(molecular_function:enzyme regulator activity); GO:0005829(cellular_component:cytosol); GO:0043161(biological_process:proteasome-mediated ubiquitin-dependent protein catabolic process); GO:0016021(cellular_component:integral component of membrane); GO:0042176(biological_process:regulation of protein catabolic process); GO:0030163(biological_process:protein catabolic process); GO:0005886…	K03032	PSMD1, RPN2	map03050(Proteasome)	COG5116(O:Posttranslational modification, protein turnover, chaperones)	COG5116(26s proteasome)	PF18004.1(RPN2_C:26S proteasome regulatory subunit RPN2 C-terminal domain); PF01851.22(PC_rep:Proteasome/cyclosome repeat); PF13646.6(HEAT_2:HEAT repeats)	sp|Q9MAT0|PSD1B_ARATH(26S proteasome non-ATPase regulatory subunit 1 homolog B OS=Arabidopsis thaliana OX=3702 GN=RPN2B PE=1 SV=1)
AT1G04820	tubulin alpha-4 chain	1703	253.65	247.71	251.07	140.09	166.19	135.25	162.87	135.73	161.87	209.27	187.04	195.36	147.177	250.81	153.49	197.223	NP_171974.1(tubulin alpha-4 chain [Arabidopsis thaliana])	GO:0005737(cellular_component:cytoplasm); GO:0045298(cellular_component:tubulin complex); GO:0007017(biological_process:microtubule-based process); GO:0000278(biological_process:mitotic cell cycle); GO:0005730(cellular_component:nucleolus); GO:0005618(cellular_component:cell wall); GO:0071258(biological_process:cellular response to gravity); GO:0005829(cellular_component:cytosol); GO:0016020(cell…	K07374	TUBA	map04145(Phagosome)	COG5023(Z:Cytoskeleton)	COG5023(protein polymerization)	PF00091.25(Tubulin:Tubulin/FtsZ family, GTPase domain); PF03953.17(Tubulin_C:Tubulin C-terminal domain)	sp|B9DGT7|TBA2_ARATH(Tubulin alpha-2 chain OS=Arabidopsis thaliana OX=3702 GN=TUBA2 PE=2 SV=2)
AT1G04830	Ypt/Rab-GAP domain of gyp1p superfamily protein	1763	17.79	17.71	17.82	10.32	9.97	9.41	9.1	9.17	8.17	19.17	16.01	16.97	9.9	17.7733	8.8133	17.3833	NP_001184908.1(Ypt/Rab-GAP domain of gyp1p superfamily protein [Arabidopsis thaliana])	GO:0090630(biological_process:activation of GTPase activity); GO:0006886(biological_process:intracellular protein transport); GO:0005096(molecular_function:GTPase activator activity); GO:0017137(molecular_function:Rab GTPase binding); GO:0005623(cellular_component:cell)				COG5210(Z:Cytoskeleton)	COG5210(protein polymerization)	PF00566.18(RabGAP-TBC:Rab-GTPase-TBC domain)	sp|Q9NVG8|TBC13_HUMAN(TBC1 domain family member 13 OS=Homo sapiens OX=9606 GN=TBC1D13 PE=1 SV=3)
AT1G04840	Tetratricopeptide repeat (TPR)-like superfamily protein	1998	0.41	0.46	0.31	0.35	0.69	0.54	0.64	0.67	0.36	0.29	0.49	0.44	0.5267	0.3933	0.5567	0.4067	NP_171976.1(Tetratricopeptide repeat (TPR)-like superfamily protein [Arabidopsis thaliana])	GO:0008270(molecular_function:zinc ion binding); GO:0009451(biological_process:RNA modification)				ENOG410Z7Z7(S:Function unknown); ENOG410ZKH8(S:Function unknown)	ENOG410Z7Z7(TBC1 domain family member); ENOG410ZKH8(Domain-Containing protein)	PF01535.20(PPR:PPR repeat); PF13041.6(PPR_2:PPR repeat family); PF14432.6(DYW_deaminase:DYW family of nucleic acid deaminases); PF12854.7(PPR_1:PPR repeat); PF13812.6(PPR_3:Pentatricopeptide repeat domain); PF17177.4(PPR_long:Pentacotripeptide-repeat region of PRORP)	sp|Q9MAT2|PPR10_ARATH(Pentatricopeptide repeat-containing protein At1g04840 OS=Arabidopsis thaliana OX=3702 GN=PCMP-H64 PE=2 SV=1)
AT1G04850	ubiquitin-associated (UBA)/TS-N domain-containing protein	1573	63.86	59.49	61.54	34.1	40.36	39.18	40.78	37.21	38.51	42.6	44.37	48.7	37.88	61.63	38.8333	45.2233	NP_563718.1(ubiquitin-associated (UBA)/TS-N domain-containing protein [Arabidopsis thaliana])	GO:0005829(cellular_component:cytosol); GO:0003676(molecular_function:nucleic acid binding)				ENOG410XQQK(S:Function unknown); ENOG410ZKH8(S:Function unknown)	ENOG410XQQK(Domain-Containing protein); ENOG410ZKH8(Domain-Containing protein)	PF09409.10(PUB:PUB domain); PF00627.31(UBA:UBA/TS-N domain)	sp|Q32KW2|UBXN1_BOVIN(UBX domain-containing protein 1 OS=Bos taurus OX=9913 GN=UBXN1 PE=2 SV=1)
AT1G04860	ubiquitin-specific protease 2	3418	9.35	7.51	8.32	6.02	5.05	3.99	4.25	5.65	6.43	9.19	8.47	11.14	5.02	8.3933	5.4433	9.6	NP_563719.1(ubiquitin-specific protease 2 [Arabidopsis thaliana])	GO:0004843(molecular_function:thiol-dependent ubiquitin-specific protease activity); GO:0004197(molecular_function:cysteine-type endopeptidase activity); GO:0008270(molecular_function:zinc ion binding); GO:0006511(biological_process:ubiquitin-dependent protein catabolic process); GO:0000502(cellular_component:proteasome complex); GO:0016579(biological_process:protein deubiquitination); GO:0036459…	K11844	USP16_45		COG5560(S:Function unknown); ENOG410XSYZ(O:Posttranslational modification, protein turnover, chaperones)	COG5560(Domain-Containing protein); ENOG410XSYZ(ubiquitin carboxyl-terminal hydrolase)	PF00443.29(UCH:Ubiquitin carboxyl-terminal hydrolase); PF13423.6(UCH_1:Ubiquitin carboxyl-terminal hydrolase); PF02148.19(zf-UBP:Zn-finger in ubiquitin-hydrolases and other protein)	sp|Q8W4N3|UBP2_ARATH(Ubiquitin carboxyl-terminal hydrolase 2 OS=Arabidopsis thaliana OX=3702 GN=UBP2 PE=1 SV=2)
AT1G04870	protein arginine methyltransferase 10	1567	13.2	14.23	10.39	6.68	6.92	5.38	9.28	7.57	9.83	12.58	13.7	14.32	6.3267	12.6067	8.8933	13.5333	NP_563720.1(protein arginine methyltransferase 10 [Arabidopsis thaliana])	GO:0006479(biological_process:protein methylation); GO:0016277(molecular_function:[myelin basic protein]-arginine N-methyltransferase activity); GO:0006355(biological_process:regulation of transcription, DNA-templated); GO:0005829(cellular_component:cytosol); GO:0008469(molecular_function:histone-arginine N-methyltransferase activity); GO:0034969(biological_process:histone arginine methylation); …	K11434	PRMT1		ENOG410XQYH(S:Function unknown)	ENOG410XQYH(Protein arginine n-methyltransferase)	PF06325.13(PrmA:Ribosomal protein L11 methyltransferase (PrmA)); PF13649.6(Methyltransf_25:Methyltransferase domain); PF08241.12(Methyltransf_11:Methyltransferase domain); PF05175.14(MTS:Methyltransferase small domain); PF12847.7(Methyltransf_18:Methyltransferase domain); PF13847.6(Methyltransf_31:Methyltransferase domain); PF05185.16(PRMT5:PRMT5 arginine-N-methyltransferase); PF08003.11(Methyltr…	sp|Q9MAT5|ANM10_ARATH(Protein arginine N-methyltransferase PRMT10 OS=Arabidopsis thaliana OX=3702 GN=PRMT10 PE=1 SV=1)
AT1G04880	HMG (high mobility group) box protein with ARID/BRIGHT DNA-binding domain	1587	0.08	0.21	0	0.11	0.04	0.11	0.04	0.26	0.18	0.07	0.04	0.14	0.0867	0.0967	0.16	0.0833	NP_171980.1(HMG (high mobility group) box protein with ARID/BRIGHT DNA-binding domain-containing protein [Arabidopsis thaliana])	GO:0043565(molecular_function:sequence-specific DNA binding); GO:0000400(molecular_function:four-way junction DNA binding); GO:0044212(molecular_function:transcription regulatory region DNA binding); GO:0003700(molecular_function:transcription factor activity, sequence-specific DNA binding); GO:0019760(biological_process:glucosinolate metabolic process); GO:0008134(molecular_function:transcriptio…				ENOG410Y2AP(S:Function unknown)	ENOG410Y2AP(Protein arginine n-methyltransferase)	PF01388.21(ARID:ARID/BRIGHT DNA binding domain); PF00505.19(HMG_box:HMG (high mobility group) box); PF09011.10(HMG_box_2:HMG-box domain)	sp|Q9MAT6|HMG15_ARATH(High mobility group B protein 15 OS=Arabidopsis thaliana OX=3702 GN=HMGB15 PE=2 SV=1)
AT1G04890	Protein of unknown function, DUF593	2023	0.09	0	0	0	0	0	0	0	0	0.03	0	0	0	0.03	0	0.01	OAP12971.1(hypothetical protein AXX17_AT1G04220 [Arabidopsis thaliana])	GO:0016021(cellular_component:integral component of membrane)				ENOG410YJJ6(S:Function unknown)	ENOG410YJJ6(Protein arginine n-methyltransferase)	PF04576.15(Zein-binding:Zein-binding)	sp|Q9LMC8|MYOB5_ARATH(Probable myosin-binding protein 5 OS=Arabidopsis thaliana OX=3702 GN=MYOB5 PE=2 SV=1)
AT1G04900	Protein of unknown function (DUF185)	1734	4.8	3.77	3.69	1.4	1.36	1.5	1.74	2.65	1.9	4.2	4.16	5.12	1.42	4.0867	2.0967	4.4933	NP_563721.1(NADH dehydrogenase ubiquinone complex I, assembly factor-like protein (DUF185) [Arabidopsis thaliana])	GO:0008168(molecular_function:methyltransferase activity); GO:0005739(cellular_component:mitochondrion); GO:0035243(molecular_function:protein-arginine omega-N symmetric methyltransferase activity)				ENOG410XRXE(S:Function unknown)	ENOG410XRXE(Conserved hypothetical, protein)	PF02636.17(Methyltransf_28:Putative S-adenosyl-L-methionine-dependent methyltransferase); PF08242.12(Methyltransf_12:Methyltransferase domain)	sp|O14138|NDUF7_SCHPO(Protein arginine methyltransferase NDUFAF7 homolog, mitochondrial OS=Schizosaccharomyces pombe (strain 972 / ATCC 24843) OX=284812 GN=SPAC25A8.03c PE=3 SV=2)
AT1G04910	O-fucosyltransferase family protein	1903	27.45	24.83	29.49	17.19	16.63	16.69	13.66	13.56	13.29	21.59	23.17	26.95	16.8367	27.2567	13.5033	23.9033	NP_171983.2(O-fucosyltransferase family protein [Arabidopsis thaliana])	GO:0005737(cellular_component:cytoplasm); GO:0005794(cellular_component:Golgi apparatus); GO:0016021(cellular_component:integral component of membrane); GO:0005802(cellular_component:trans-Golgi network); GO:0000139(cellular_component:Golgi membrane); GO:0016757(molecular_function:transferase activity, transferring glycosyl groups); GO:0006004(biological_process:fucose metabolic process); GO:0005…				ENOG410Z25U(S:Function unknown)	ENOG410Z25U(DUF246 domain-containing protein)	PF10250.9(O-FucT:GDP-fucose protein O-fucosyltransferase)	sp|Q8W486|OFUT1_ARATH(O-fucosyltransferase 1 OS=Arabidopsis thaliana OX=3702 GN=OFUT1 PE=2 SV=1)
AT1G04920	sucrose phosphate synthase 3F	3469	0.13	0.22	0.34	0.2	0.22	0.2	0.39	0.17	0.3	0.42	0.63	0.5	0.2067	0.23	0.2867	0.5167	NP_171984.2(sucrose phosphate synthase 3F [Arabidopsis thaliana])	GO:0005794(cellular_component:Golgi apparatus); GO:0046524(molecular_function:sucrose-phosphate synthase activity); GO:0016157(molecular_function:sucrose synthase activity); GO:0005985(biological_process:sucrose metabolic process); GO:0005986(biological_process:sucrose biosynthetic process)	K00696	E2.4.1.14	map00500(Starch and sucrose metabolism)	COG0438(S:Function unknown)	COG0438(DUF246 domain-containing protein)	PF00534.20(Glycos_transf_1:Glycosyl transferases group 1); PF05116.13(S6PP:Sucrose-6F-phosphate phosphohydrolase); PF13692.6(Glyco_trans_1_4:Glycosyl transferases group 1); PF00862.19(Sucrose_synth:Sucrose synthase); PF13579.6(Glyco_trans_4_4:Glycosyl transferase 4-like domain); PF13439.6(Glyco_transf_4:Glycosyltransferase Family 4); PF08550.10(DUF1752:Fungal protein of unknown function (DUF1752))	sp|Q8RY24|SPSA3_ARATH(Probable sucrose-phosphate synthase 3 OS=Arabidopsis thaliana OX=3702 GN=SPS3 PE=2 SV=1)
AT1G04930	hydroxyproline-rich glycoprotein family protein	1409	6.06	6.85	5.89	1.76	2.53	2.97	2.46	2.67	2.55	6.65	6.33	5.92	2.42	6.2667	2.56	6.3	NP_001184909.1(hydroxyproline-rich glycoprotein family protein [Arabidopsis thaliana])	GO:0017053(cellular_component:transcriptional repressor complex)				ENOG410Y4XP(S:Function unknown)	ENOG410Y4XP(-)	PF15306.6(LIN37:LIN37)
AT1G04940	translocon at the inner envelope membrane of chloroplasts 20	1138	52.74	52.71	54.59	65.79	57.02	63.4	80.78	82.05	79.09	64.81	62.57	74.79	62.07	53.3467	80.64	67.39	NP_171986.3(translocon at the inner envelope membrane of chloroplasts 20 [Arabidopsis thaliana])	GO:0046872(molecular_function:metal ion binding); GO:0016021(cellular_component:integral component of membrane); GO:0008320(molecular_function:protein transmembrane transporter activity); GO:0009706(cellular_component:chloroplast inner membrane); GO:0045037(biological_process:protein import into chloroplast stroma)				ENOG4111GFU(S:Function unknown); ENOG4111QF2(S:Function unknown)	ENOG4111GFU(Tic20-like protein); ENOG4111QF2(Zinc finger, HIT-type containing 6)	PF16166.5(TIC20:Chloroplast import apparatus Tic20-like)	sp|Q8GZ79|TI201_ARATH(Protein TIC 20-I, chloroplastic OS=Arabidopsis thaliana OX=3702 GN=TIC20-I PE=1 SV=1)
AT1G04945	HIT-type Zinc finger family protein	2532	9.74	7.93	8.26	1.59	1.48	1.14	2.16	1.53	1.71	7.95	7.89	8.64	1.4033	8.6433	1.8	8.16	NP_001184910.1(HIT-type Zinc finger family protein [Arabidopsis thaliana])	GO:0045037(biological_process:protein import into chloroplast stroma); GO:0016021(cellular_component:integral component of membrane); GO:0046872(molecular_function:metal ion binding); GO:0009706(cellular_component:chloroplast inner membrane); GO:0008320(molecular_function:protein transmembrane transporter activity)				ENOG4111QF2(S:Function unknown); ENOG4111GFU(S:Function unknown)	ENOG4111QF2(Zinc finger, HIT-type containing 6); ENOG4111GFU(Tic20-like protein)	PF16166.5(TIC20:Chloroplast import apparatus Tic20-like); PF04438.16(zf-HIT:HIT zinc finger)	sp|Q8GZ79|TI201_ARATH(Protein TIC 20-I, chloroplastic OS=Arabidopsis thaliana OX=3702 GN=TIC20-I PE=1 SV=1)
AT1G04950	TATA BOX ASSOCIATED FACTOR II 59	2328	6.63	5.96	5.86	9.38	8.13	8.61	8.63	9.05	8.99	6.95	6.78	7.67	8.7067	6.15	8.89	7.1333	NP_171987.1(TATA BOX ASSOCIATED FACTOR II 59 [Arabidopsis thaliana])	GO:0000124(cellular_component:SAGA complex); GO:0051123(biological_process:RNA polymerase II transcriptional preinitiation complex assembly); GO:0006325(biological_process:chromatin organization); GO:0005634(cellular_component:nucleus); GO:0009860(biological_process:pollen tube growth); GO:0046695(cellular_component:SLIK (SAGA-like) complex); GO:0006357(biological_process:regulation of transcript…	K03131	TAF6	map03022(Basal transcription factors)	COG5095(K:Transcription)	COG5095(Transcription initiation factor TFIID)	PF02969.17(TAF:TATA box binding protein associated factor (TAF)); PF07571.13(TAF6_C:TAF6 C-terminal HEAT repeat domain); PF00125.24(Histone:Core histone H2A/H2B/H3/H4)	sp|Q9MAU3|TAF6_ARATH(Transcription initiation factor TFIID subunit 6 OS=Arabidopsis thaliana OX=3702 GN=TAF6 PE=1 SV=1)
AT1G04960	Protein of unknown function (DUF1664)	1669	24.22	24.29	23.81	16.17	15.19	14.8	13.75	13.16	15.12	23.87	24.44	22.87	15.3867	24.1067	14.01	23.7267	NP_001077461.1(golgin family A protein (DUF1664) [Arabidopsis thaliana])					ENOG410Y9WV(S:Function unknown)	ENOG410Y9WV(Protein of unknown function (DUF1664))	PF07889.12(DUF1664:Protein of unknown function (DUF1664))
AT1G04970	lipid-binding serum glycoprotein family protein	1709	19.97	17.38	21.48	12.83	16.27	16.38	13.53	13.8	13.69	21.92	22.54	23.34	15.16	19.61	13.6733	22.6	NP_563724.1(lipid-binding serum glycoprotein family protein [Arabidopsis thaliana])	GO:0005615(cellular_component:extracellular space); GO:1903409(biological_process:reactive oxygen species biosynthetic process); GO:0010468(biological_process:regulation of gene expression); GO:0008289(molecular_function:lipid binding); GO:0005774(cellular_component:vacuolar membrane); GO:0005773(cellular_component:vacuole); GO:0001530(molecular_function:lipopolysaccharide binding)	K05399	LBP		ENOG410Z88E(S:Function unknown)	ENOG410Z88E(Protein of unknown function (DUF1664))	PF01273.25(LBP_BPI_CETP:LBP / BPI / CETP family, N-terminal domain); PF02886.17(LBP_BPI_CETP_C:LBP / BPI / CETP family, C-terminal domain)	sp|Q9MAU5|Y1049_ARATH(Putative BPI/LBP family protein At1g04970 OS=Arabidopsis thaliana OX=3702 GN=At1g04970 PE=2 SV=1)
AT1G04980	PDI-like 2-2	1593	40.48	29.32	30.86	3.26	2.51	2.32	3.63	4.1	4.13	28.75	34.27	42.1	2.6967	33.5533	3.9533	35.04	NP_171990.3(PDI-like 2-2 [Arabidopsis thaliana])	GO:0005783(cellular_component:endoplasmic reticulum); GO:0016853(molecular_function:isomerase activity); GO:0005788(cellular_component:endoplasmic reticulum lumen); GO:0005623(cellular_component:cell); GO:0003756(molecular_function:protein disulfide isomerase activity); GO:0045454(biological_process:cell redox homeostasis); GO:0009505(cellular_component:plant-type cell wall); GO:0034976(biologica…	K09584	PDIA6, TXNDC7	map04141(Protein processing in endoplasmic reticulum)	COG0526(S:Function unknown)	COG0526(BPI fold containing family B, member)	PF00085.20(Thioredoxin:Thioredoxin); PF13848.6(Thioredoxin_6:Thioredoxin-like domain); PF13098.6(Thioredoxin_2:Thioredoxin-like domain); PF04756.13(OST3_OST6:OST3 / OST6 family, transporter family)	sp|Q9MAU6|PDI22_ARATH(Protein disulfide-isomerase like 2-2 OS=Arabidopsis thaliana OX=3702 GN=PDIL2-2 PE=2 SV=2)
AT1G04985		993	50.4	48.18	52.85	33.18	26.57	31.12	29.41	34.23	30.55	50.71	52.02	54.65	30.29	50.4767	31.3967	52.46	NP_171991.1(triacylglycerol lipase-like protein [Arabidopsis thaliana])	GO:0000124(cellular_component:SAGA complex); GO:0016021(cellular_component:integral component of membrane); GO:0005669(cellular_component:transcription factor TFIID complex); GO:0006357(biological_process:regulation of transcription from RNA polymerase II promoter); GO:0006367(biological_process:transcription initiation from RNA polymerase II promoter); GO:0046695(cellular_component:SLIK (SAGA-li…				ENOG410YMHT(S:Function unknown)	ENOG410YMHT(-)
AT1G04990	Zinc finger C-x8-C-x5-C-x3-H type family protein	1567	67.66	61.01	64.55	13.58	14.52	15.14	8.46	9.11	7.99	39.33	35.1	34.87	14.4133	64.4067	8.52	36.4333	NP_563725.1(Zinc finger C-x8-C-x5-C-x3-H type family protein [Arabidopsis thaliana])	GO:0004518(molecular_function:nuclease activity); GO:0005634(cellular_component:nucleus); GO:0046872(molecular_function:metal ion binding); GO:0003729(molecular_function:mRNA binding); GO:0003677(molecular_function:DNA binding)				COG5063(S:Function unknown)	COG5063(zinc finger)	PF00642.24(zf-CCCH:Zinc finger C-x8-C-x5-C-x3-H type (and similar)); PF18345.1(zf_CCCH_4:Zinc finger domain); PF18044.1(zf-CCCH_4:CCCH-type zinc finger); PF14608.6(zf-CCCH_2:RNA-binding, Nab2-type zinc finger); PF16131.5(Torus:Torus domain)	sp|Q94AD9|C3H3_ARATH(Zinc finger CCCH domain-containing protein 3 OS=Arabidopsis thaliana OX=3702 GN=At1g04990 PE=2 SV=1)
AT1G05000	Phosphotyrosine protein phosphatases superfamily protein	1192	4.83	4.14	4.99	1.02	1.07	1.31	0.66	0.65	0.66	2.35	3.19	2.86	1.1333	4.6533	0.6567	2.8	NP_001154304.1(Phosphotyrosine protein phosphatases superfamily protein [Arabidopsis thaliana])	GO:0005737(cellular_component:cytoplasm); GO:0004725(molecular_function:protein tyrosine phosphatase activity); GO:0016791(molecular_function:phosphatase activity)	K18045	SIW14, OCA3		COG2365(T:Signal transduction mechanisms)	COG2365(protein tyrosine serine phosphatase)	PF03162.13(Y_phosphatase2:Tyrosine phosphatase family); PF13350.6(Y_phosphatase3:Tyrosine phosphatase family); PF00782.20(DSPc:Dual specificity phosphatase, catalytic domain); PF00102.27(Y_phosphatase:Protein-tyrosine phosphatase)	sp|Q9ZVN4|DSP1_ARATH(Tyrosine-protein phosphatase DSP1 OS=Arabidopsis thaliana OX=3702 GN=DSP1 PE=1 SV=1)
AT1G05010	ethylene-forming enzyme	1364	174.74	171.77	171.8	107.83	164.71	141.15	133.94	109.36	135.11	263.75	301.31	241.21	137.897	172.77	126.137	268.757	NP_171994.1(ethylene-forming enzyme [Arabidopsis thaliana])	GO:0031418(molecular_function:L-ascorbic acid binding); GO:0071398(biological_process:cellular response to fatty acid); GO:0009835(biological_process:fruit ripening); GO:0051213(molecular_function:dioxygenase activity); GO:0009620(biological_process:response to fungus); GO:0009815(molecular_function:1-aminocyclopropane-1-carboxylate oxidase activity); GO:0006952(biological_process:defense respons…	K05933	E1.14.17.4	map00270(Cysteine and methionine metabolism)	COG3491(T:Signal transduction mechanisms)	COG3491(protein tyrosine serine phosphatase)	PF03171.20(2OG-FeII_Oxy:2OG-Fe(II) oxygenase superfamily); PF14226.6(DIOX_N:non-haem dioxygenase in morphine synthesis N-terminal)	sp|Q06588|ACCO4_ARATH(1-aminocyclopropane-1-carboxylate oxidase 4 OS=Arabidopsis thaliana OX=3702 GN=ACO4 PE=1 SV=2)
AT1G05020	ENTH/ANTH/VHS superfamily protein	2414	1.5	0.77	1.71	1.04	1.87	1.42	1.73	1.59	1.37	1.71	1.7	1.62	1.4433	1.3267	1.5633	1.6767	NP_563726.1(ENTH/ANTH/VHS superfamily protein [Arabidopsis thaliana])	GO:0005794(cellular_component:Golgi apparatus); GO:0006897(biological_process:endocytosis); GO:0000149(molecular_function:SNARE binding); GO:0032050(molecular_function:clathrin heavy chain binding); GO:0005545(molecular_function:1-phosphatidylinositol binding); GO:0005546(molecular_function:phosphatidylinositol-4,5-bisphosphate binding); GO:0072583(biological_process:clathrin-dependent endocytosi…				ENOG410XQ90(T:Signal transduction mechanisms)	ENOG410XQ90(protein tyrosine serine phosphatase)	PF07651.16(ANTH:ANTH domain)	sp|Q9ZVN6|AP180_ARATH(Clathrin coat assembly protein AP180 OS=Arabidopsis thaliana OX=3702 GN=AP180 PE=1 SV=1)
AT1G05030	Major facilitator superfamily protein	1779	13.12	12.3	13.14	13.3	11.01	10.81	10.2	10.8	8.97	12.5	12.36	14.02	11.7067	12.8533	9.99	12.96	NP_171996.2(Major facilitator superfamily protein [Arabidopsis thaliana])	GO:0031969(cellular_component:chloroplast membrane); GO:0022857(molecular_function:transmembrane transporter activity); GO:0016021(cellular_component:integral component of membrane); GO:0008643(biological_process:carbohydrate transport)				ENOG410XNQK(T:Signal transduction mechanisms)	ENOG410XNQK(protein tyrosine serine phosphatase)	PF00083.24(Sugar_tr:Sugar (and other) transporter); PF07690.16(MFS_1:Major Facilitator Superfamily)	sp|Q0WVE9|PLST1_ARATH(Probable plastidic glucose transporter 1 OS=Arabidopsis thaliana OX=3702 GN=At1g05030 PE=2 SV=2)
AT1G05040		814	0.14	0	0	0	0.09	0	0	0	0	0	0	0	0.03	0.0467	0	0	NP_171997.1(UBA-like domain protein [Arabidopsis thaliana])					ENOG41108FP(S:Function unknown)	ENOG41108FP(-)	PF14555.6(UBA_4:UBA-like domain)
AT1G05055	general transcription factor II H2	1496	6.64	6.87	5.87	8.05	5.89	6.24	7.63	7.41	7.32	6.02	5.79	7.95	6.7267	6.46	7.4533	6.5867	NP_683275.2(general transcription factor II H2 [Arabidopsis thaliana])	GO:0006289(biological_process:nucleotide-excision repair); GO:0000439(cellular_component:core TFIIH complex); GO:0006357(biological_process:regulation of transcription from RNA polymerase II promoter); GO:0008270(molecular_function:zinc ion binding); GO:0005675(cellular_component:holo TFIIH complex); GO:0006351(biological_process:transcription, DNA-templated)	K03142	TFIIH2, GTF2H2, SSL1	map03022(Basal transcription factors); map03420(Nucleotide excision repair)	COG5151(K:Transcription)	COG5151(Transcription factor)	PF04056.14(Ssl1:Ssl1-like); PF07975.12(C1_4:TFIIH C1-like domain); PF13519.6(VWA_2:von Willebrand factor type A domain)	sp|Q9ZVN9|TF2H2_ARATH(General transcription factor IIH subunit 2 OS=Arabidopsis thaliana OX=3702 GN=GTF2H2 PE=1 SV=1)
AT1G05060		1001	15.82	18.71	16.58	11.97	12.82	13.02	11.27	10.34	12.71	14.3	12.6	14.21	12.6033	17.0367	11.44	13.7033	NP_563727.1(coiled-coil protein [Arabidopsis thaliana])					ENOG41125QH(S:Function unknown)	ENOG41125QH(-)
AT1G05061	Pseudogene of AT2G32630; pentatricopeptide (PPR) repeat-containing protein	1045	0	0	0.19	0.18	0	0.19	0.47	0.25	0.06	0.37	0.13	0	0.1233	0.0633	0.26	0.1667	XP_010462567.1(PREDICTED: pentatricopeptide repeat-containing protein At2g32630-like [Camelina sativa])
AT1G05065	CLAVATA3/ESR-RELATED 20	252	3.37	12.31	1.59	15.45	4.61	6.35	6.86	9.75	5.55	4.74	3.65	6.51	8.8033	5.7567	7.3867	4.9667	NP_001318924.1(CLAVATA3/ESR-RELATED 20 [Arabidopsis thaliana])	GO:0048046(cellular_component:apoplast); GO:0005615(cellular_component:extracellular space); GO:0007275(biological_process:multicellular organism development); GO:0045168(biological_process:cell-cell signaling involved in cell fate commitment); GO:0033612(molecular_function:receptor serine/threonine kinase binding)				ENOG41107B9(U:Intracellular trafficking, secretion, and vesicular transport)	ENOG41107B9(clavata3 esr-related 20)		sp|Q3EDI6|CLE20_ARATH(CLAVATA3/ESR (CLE)-related protein 20 OS=Arabidopsis thaliana OX=3702 GN=CLE20 PE=2 SV=1)
AT1G05070	Protein of unknown function (DUF1068)	877	26.38	22.09	27.57	28.2	28.48	26.49	24.5	29.91	25.9	19.48	20.14	23.11	27.7233	25.3467	26.77	20.91	NP_563728.1(transmembrane protein, putative (DUF1068) [Arabidopsis thaliana])	GO:0005794(cellular_component:Golgi apparatus); GO:0016021(cellular_component:integral component of membrane); GO:0005802(cellular_component:trans-Golgi network); GO:0005768(cellular_component:endosome)				ENOG410XSRE(U:Intracellular trafficking, secretion, and vesicular transport); ENOG410Y279(S:Function unknown)	ENOG410XSRE(clavata3 esr-related 20); ENOG410Y279(Protein of unknown function (DUF1068))	PF06364.12(DUF1068:Protein of unknown function (DUF1068))
AT1G05080	F-box/RNI-like/FBD-like domains-containing protein	1320	0	0	0	0	0	0	0	0	0	0	0	0	0	0	0	0	NP_172001.1(F-box/RNI-like/FBD-like domains-containing protein [Arabidopsis thaliana])					ENOG410Z9JM(S:Function unknown)	ENOG410Z9JM(f-box family)	PF08387.10(FBD:FBD); PF00646.33(F-box:F-box domain); PF07723.13(LRR_2:Leucine Rich Repeat)	sp|Q9ZVP2|FBD34_ARATH(Putative FBD-associated F-box protein At1g05080 OS=Arabidopsis thaliana OX=3702 GN=At1g05080 PE=4 SV=2)
AT1G05085		375	0	0	0	0	0	0	0	0	0	0	0	0	0	0	0	0	NP_973760.1(hypothetical protein AT1G05085 [Arabidopsis thaliana])	GO:0006075(biological_process:(1->3)-beta-D-glucan biosynthetic process); GO:0016021(cellular_component:integral component of membrane); GO:0000148(cellular_component:1,3-beta-D-glucan synthase complex); GO:0003843(molecular_function:1,3-beta-D-glucan synthase activity); GO:0071555(biological_process:cell wall organization); GO:0008360(biological_process:regulation of cell shape); GO:0005886(cell…	K11000	CALS		ENOG410XQ8V(S:Function unknown)	ENOG410XQ8V(f-box family)		sp|Q9AUE0|CALS1_ARATH(Callose synthase 1 OS=Arabidopsis thaliana OX=3702 GN=CALS1 PE=1 SV=2)
AT1G05090	dentin sialophosphoprotein-related	2121	6.39	7.82	6.98	3.67	4.45	4.84	4.81	3.59	3.96	7.02	6.39	7.32	4.32	7.0633	4.12	6.91	AAC97991.1(ESTs gb|H76594 and gb|H76252 come from this gene [Arabidopsis thaliana])		K23573	DSPP		ENOG410YZVU(S:Function unknown)	ENOG410YZVU(-)
AT1G05100	mitogen-activated protein kinase kinase kinase 18	1272	63.91	86.69	92.66	0.09	0.05	0.19	0.32	0	0.28	143.12	130.89	105.33	0.11	81.0867	0.2	126.447	NP_172003.1(mitogen-activated protein kinase kinase kinase 18 [Arabidopsis thaliana])	GO:0005737(cellular_component:cytoplasm); GO:0009737(biological_process:response to abscisic acid); GO:0005634(cellular_component:nucleus); GO:0009738(biological_process:abscisic acid-activated signaling pathway); GO:1900057(biological_process:positive regulation of leaf senescence); GO:0032147(biological_process:activation of protein kinase activity); GO:0031098(biological_process:stress-activat…	K20716	MAPKKK17_18	map04016(MAPK signaling pathway - plant)	ENOG410XQGS(S:Function unknown)	ENOG410XQGS(-)	PF00069.25(Pkinase:Protein kinase domain); PF07714.17(Pkinase_Tyr:Protein tyrosine kinase)	sp|Q9ZVP5|M3K18_ARATH(Mitogen-activated protein kinase kinase kinase 18 OS=Arabidopsis thaliana OX=3702 GN=MAPKKK18 PE=1 SV=1)
AT1G05120	Helicase protein with RING/U-box domain	2731	11.38	13.04	13.12	4.67	5.43	4.44	5.04	4.51	4.01	17.85	15.16	15.61	4.8467	12.5133	4.52	16.2067	NP_001323244.1(Helicase protein with RING/U-box domain-containing protein [Arabidopsis thaliana])	GO:0046872(molecular_function:metal ion binding); GO:0005524(molecular_function:ATP binding); GO:0004386(molecular_function:helicase activity)	K15083	RAD16		COG0553(L:Replication, recombination and repair); ENOG410XPDU(L:Replication, recombination and repair)	COG0553(helicase); ENOG410XPDU(helicase)	PF00176.23(SNF2_N:SNF2 family N-terminal domain); PF00271.31(Helicase_C:Helicase conserved C-terminal domain); PF04851.15(ResIII:Type III restriction enzyme, res subunit); PF14634.6(zf-RING_5:zinc-RING finger domain); PF13920.6(zf-C3HC4_3:Zinc finger, C3HC4 type (RING finger)); PF14447.6(Prok-RING_4:Prokaryotic RING finger family 4); PF00097.25(zf-C3HC4:Zinc finger, C3HC4 type (RING finger)); PF1…	sp|P31244|RAD16_YEAST(DNA repair protein RAD16 OS=Saccharomyces cerevisiae (strain ATCC 204508 / S288c) OX=559292 GN=RAD16 PE=1 SV=1)
AT1G05135	pseudogene of unknown protein	1322	51.37	45.11	42.43	13.2	19.71	11.63	14.92	12.65	13.88	20.31	24.42	19.71	14.8467	46.3033	13.8167	21.48	AAN60360.1(unknown [Arabidopsis thaliana])
AT1G05136		141	0	0	0	0	0	0	0	0	0	0	0	0	0	0	0	0	NP_001117229.1(hypothetical protein AT1G05136 [Arabidopsis thaliana])
AT1G05140	Peptidase M50 family protein	1509	29.03	30.68	26.06	51.22	48.9	49.91	50.51	48.34	46.03	24.05	29.22	26.44	50.01	28.59	48.2933	26.57	NP_563729.1(Peptidase M50 family protein [Arabidopsis thaliana])	GO:0004222(molecular_function:metalloendopeptidase activity); GO:0016021(cellular_component:integral component of membrane); GO:0009706(cellular_component:chloroplast inner membrane); GO:0009409(biological_process:response to cold); GO:0046872(molecular_function:metal ion binding); GO:0009507(cellular_component:chloroplast)				COG0750(L:Replication, recombination and repair)	COG0750(helicase)	PF02163.22(Peptidase_M50:Peptidase family M50); PF13180.6(PDZ_2:PDZ domain); PF00595.24(PDZ:PDZ domain); PF17820.1(PDZ_6:PDZ domain)	sp|O23053|ARAS2_ARATH(Probable membrane metalloprotease ARASP2, chloroplastic OS=Arabidopsis thaliana OX=3702 GN=ARASP2 PE=2 SV=1)
AT1G05150	Calcium-binding tetratricopeptide family protein	2894	5.79	5.46	5.16	7.71	8.12	6.65	8.92	7.82	8.64	4.51	5.35	5.49	7.4933	5.47	8.46	5.1167	NP_172007.1(Calcium-binding tetratricopeptide family protein [Arabidopsis thaliana])	GO:0005794(cellular_component:Golgi apparatus); GO:0005802(cellular_component:trans-Golgi network); GO:0005509(molecular_function:calcium ion binding); GO:0005886(cellular_component:plasma membrane); GO:0005768(cellular_component:endosome); GO:0009506(cellular_component:plasmodesma)				ENOG41102AN(S:Function unknown)	ENOG41102AN(Calcium-binding EF hand family protein)	PF07719.17(TPR_2:Tetratricopeptide repeat); PF00515.28(TPR_1:Tetratricopeptide repeat); PF13181.6(TPR_8:Tetratricopeptide repeat); PF13414.6(TPR_11:TPR repeat); PF13432.6(TPR_16:Tetratricopeptide repeat); PF13428.6(TPR_14:Tetratricopeptide repeat); PF13431.6(TPR_17:Tetratricopeptide repeat); PF13424.6(TPR_12:Tetratricopeptide repeat); PF14559.6(TPR_19:Tetratricopeptide repeat); PF13176.6(TPR_7:Te…	sp|O23052|Y1515_ARATH(Uncharacterized TPR repeat-containing protein At1g05150 OS=Arabidopsis thaliana OX=3702 GN=At1g05150 PE=1 SV=1)
AT1G05160	cytochrome P450, family 88, subfamily A, polypeptide 3	2078	3.99	3.06	4.36	3.98	4.8	3.94	3.35	4.75	4.56	3.15	3.07	4.93	4.24	3.8033	4.22	3.7167	NP_172008.1(cytochrome P450, family 88, subfamily A, polypeptide 3 [Arabidopsis thaliana])	GO:0004497(molecular_function:monooxygenase activity); GO:0016125(biological_process:sterol metabolic process); GO:0005783(cellular_component:endoplasmic reticulum); GO:0020037(molecular_function:heme binding); GO:0016132(biological_process:brassinosteroid biosynthetic process); GO:0016021(cellular_component:integral component of membrane); GO:0016705(molecular_function:oxidoreductase activity, a…	K04123	KAO	map00904(Diterpenoid biosynthesis)	COG2124(S:Function unknown)	COG2124(Calcium-binding EF hand family protein)	PF00067.22(p450:Cytochrome P450)	sp|O23051|KAO1_ARATH(Ent-kaurenoic acid oxidase 1 OS=Arabidopsis thaliana OX=3702 GN=KAO1 PE=1 SV=1)
AT1G05170	Galactosyltransferase family protein	1837	23.07	20	26.82	8.44	8.03	7.8	5.67	5.56	6.41	13.28	12.88	14.46	8.09	23.2967	5.88	13.54	NP_001077462.1(Galactosyltransferase family protein [Arabidopsis thaliana])	GO:0005794(cellular_component:Golgi apparatus); GO:0005783(cellular_component:endoplasmic reticulum); GO:0006486(biological_process:protein glycosylation); GO:0016021(cellular_component:integral component of membrane); GO:0000139(cellular_component:Golgi membrane); GO:0008378(molecular_function:galactosyltransferase activity)	K20855	B3GALT1S		ENOG410XV5H(S:Function unknown)	ENOG410XV5H(Beta-1,3-galactosyltransferase)	PF01762.21(Galactosyl_T:Galactosyltransferase); PF13334.6(DUF4094:Domain of unknown function (DUF4094))	sp|A8MRC7|B3GT2_ARATH(Probable beta-1,3-galactosyltransferase 2 OS=Arabidopsis thaliana OX=3702 GN=B3GALT2 PE=2 SV=1)
AT1G05180	NAD(P)-binding Rossmann-fold superfamily protein	1915	21.35	20.84	19	10.01	11.29	9.86	10.92	10.38	10.48	17.07	15.47	14.09	10.3867	20.3967	10.5933	15.5433	NP_172010.1(NAD(P)-binding Rossmann-fold superfamily protein [Arabidopsis thaliana])	GO:0005737(cellular_component:cytoplasm); GO:0009965(biological_process:leaf morphogenesis); GO:0009735(biological_process:response to cytokinin); GO:0019781(molecular_function:NEDD8 activating enzyme activity); GO:0006281(biological_process:DNA repair); GO:0010252(biological_process:auxin homeostasis); GO:0005829(cellular_component:cytosol); GO:0009734(biological_process:auxin-activated signalin…	K04532	NAE1, APPBP1		COG0476(H:Coenzyme transport and metabolism)	COG0476(small protein activating enzyme activity)	PF00899.21(ThiF:ThiF family)	sp|P42744|AXR1_ARATH(NEDD8-activating enzyme E1 regulatory subunit AXR1 OS=Arabidopsis thaliana OX=3702 GN=AXR1 PE=1 SV=1)
AT1G05190	Ribosomal protein L6 family	935	638.53	678.85	676.3	970.23	810.56	895.9	1113.14	1111.01	1000.44	929.96	903.99	941.44	892.23	664.56	1074.86	925.13	NP_172011.1(Ribosomal protein L6 family [Arabidopsis thaliana])	GO:0009941(cellular_component:chloroplast envelope); GO:0005840(cellular_component:ribosome); GO:0009735(biological_process:response to cytokinin); GO:0009570(cellular_component:chloroplast stroma); GO:0016020(cellular_component:membrane); GO:0019843(molecular_function:rRNA binding); GO:0003735(molecular_function:structural constituent of ribosome); GO:0009793(biological_process:embryo developmen…	K02933	RP-L6, MRPL6, rplF	map03010(Ribosome)	COG0097(H:Coenzyme transport and metabolism)	COG0097(small protein activating enzyme activity)	PF00347.23(Ribosomal_L6:Ribosomal protein L6)	sp|O23049|RK6_ARATH(50S ribosomal protein L6, chloroplastic OS=Arabidopsis thaliana OX=3702 GN=RPL6 PE=2 SV=1)
AT1G05200	glutamate receptor 3.4	3257	19.53	15.77	18.46	31.4	28.33	30.89	24.77	30.98	26.95	13.43	11.59	19.76	30.2067	17.92	27.5667	14.9267	NP_172012.2(glutamate receptor 3.4 [Arabidopsis thaliana])	GO:0009536(cellular_component:plastid); GO:0071230(biological_process:cellular response to amino acid stimulus); GO:0005262(molecular_function:calcium channel activity); GO:0016021(cellular_component:integral component of membrane); GO:0019722(biological_process:calcium-mediated signaling); GO:0006816(biological_process:calcium ion transport); GO:0015276(molecular_function:ligand-gated ion channe…	K05387	GRIP		ENOG410ZZ8P(U:Intracellular trafficking, secretion, and vesicular transport); ENOG410XQQV(S:Function unknown)	ENOG410ZZ8P(PBPe); ENOG410XQQV(glutamate receptor)	PF01094.28(ANF_receptor:Receptor family ligand binding region); PF00060.26(Lig_chan:Ligand-gated ion channel); PF13458.6(Peripla_BP_6:Periplasmic binding protein); PF00497.20(SBP_bac_3:Bacterial extracellular solute-binding proteins, family 3); PF10613.9(Lig_chan-Glu_bd:Ligated ion channel L-glutamate- and glycine-binding site)	sp|Q8GXJ4|GLR34_ARATH(Glutamate receptor 3.4 OS=Arabidopsis thaliana OX=3702 GN=GLR3.4 PE=2 SV=2)
AT1G05205		557	24.29	27.04	24.37	23.41	17.52	27.75	25.05	26.79	23.87	31.57	26.02	29.87	22.8933	25.2333	25.2367	29.1533	NP_563730.1(hexokinase-1 protein [Arabidopsis thaliana])	GO:0016301(molecular_function:kinase activity)				ENOG410ZUG8(S:Function unknown)	ENOG410ZUG8(-)
AT1G05210	Transmembrane protein 97, predicted	770	6.51	6.48	6.13	6.06	5.35	5.17	8	5.86	7.34	4.5	4.57	3.64	5.5267	6.3733	7.0667	4.2367	NP_563731.1(Transmembrane protein 97, Putative [Arabidopsis thaliana])	GO:0016021(cellular_component:integral component of membrane)				ENOG411240R(S:Function unknown)	ENOG411240R(Protein of unknown function (DUF2781))	PF10914.8(DUF2781:Protein of unknown function (DUF2781))
AT1G05220	Transmembrane protein 97, predicted	769	0.69	0.21	0.11	0	0.11	0	0.28	0	0.1	0.19	0.11	0.1	0.0367	0.3367	0.1267	0.1333	NP_172014.1(Transmembrane protein 97, Putative [Arabidopsis thaliana])	GO:0016021(cellular_component:integral component of membrane)				ENOG411240R(S:Function unknown)	ENOG411240R(Protein of unknown function (DUF2781))	PF10914.8(DUF2781:Protein of unknown function (DUF2781))	sp|Q94C37|HDG2_ARATH(Homeobox-leucine zipper protein HDG2 OS=Arabidopsis thaliana OX=3702 GN=HDG2 PE=1 SV=1)
AT1G05230	homeodomain GLABROUS 2	2974	3.61	4.5	4.31	5.89	6.56	6.91	6.41	5.35	6.69	4.7	4.93	5.29	6.4533	4.14	6.15	4.9733	NP_172015.1(homeodomain GLABROUS 2 [Arabidopsis thaliana])	GO:0043565(molecular_function:sequence-specific DNA binding); GO:0006355(biological_process:regulation of transcription, DNA-templated); GO:0003700(molecular_function:transcription factor activity, sequence-specific DNA binding); GO:0005634(cellular_component:nucleus); GO:0008289(molecular_function:lipid binding); GO:0010090(biological_process:trichome morphogenesis); GO:0048497(biological_proces…	K09338	HD-ZIP		ENOG411107H(K:Transcription)	ENOG411107H(Homeobox-leucine zipper protein)	PF01852.19(START:START domain); PF00046.29(Homeodomain:Homeodomain); PF05920.11(Homeobox_KN:Homeobox KN domain)	sp|Q94C37|HDG2_ARATH(Homeobox-leucine zipper protein HDG2 OS=Arabidopsis thaliana OX=3702 GN=HDG2 PE=1 SV=1)
AT1G05240	Peroxidase superfamily protein	1277	1.07	1.05	0.65	2.43	0.45	2.22	0.31	0.85	0.84	0.73	1.65	1.27	1.7	0.9233	0.6667	1.2167	NP_563732.1(Peroxidase superfamily protein [Arabidopsis thaliana])	GO:0009664(biological_process:plant-type cell wall organization); GO:0009808(biological_process:lignin metabolic process); GO:0020037(molecular_function:heme binding); GO:0009505(cellular_component:plant-type cell wall); GO:0005576(cellular_component:extracellular region); GO:0042744(biological_process:hydrogen peroxide catabolic process); GO:0046872(molecular_function:metal ion binding); GO:0006…	K00430	E1.11.1.7	map00940(Phenylpropanoid biosynthesis)	ENOG410Y9ME(K:Transcription); ENOG41104AQ(S:Function unknown)	ENOG410Y9ME(Homeobox-leucine zipper protein); ENOG41104AQ(Peroxidase)	PF00141.23(peroxidase:Peroxidase)	sp|P0DI10|PER1_ARATH(Peroxidase 1 OS=Arabidopsis thaliana OX=3702 GN=PER1 PE=1 SV=1)
AT1G05250	Peroxidase superfamily protein	1366	0	0	0.09	0	0.09	0	0	0	0	0	0	0	0.03	0.03	0	0	NP_563732.1(Peroxidase superfamily protein [Arabidopsis thaliana])	GO:0009664(biological_process:plant-type cell wall organization); GO:0009808(biological_process:lignin metabolic process); GO:0020037(molecular_function:heme binding); GO:0009505(cellular_component:plant-type cell wall); GO:0005576(cellular_component:extracellular region); GO:0042744(biological_process:hydrogen peroxide catabolic process); GO:0046872(molecular_function:metal ion binding); GO:0006…	K00430	E1.11.1.7	map00940(Phenylpropanoid biosynthesis)	ENOG410Y9ME(G:Carbohydrate transport and metabolism); ENOG41104AQ(S:Function unknown)	ENOG410Y9ME(peroxidase); ENOG41104AQ(Peroxidase)	PF00141.23(peroxidase:Peroxidase)	sp|P0DI10|PER1_ARATH(Peroxidase 1 OS=Arabidopsis thaliana OX=3702 GN=PER1 PE=1 SV=1)
AT1G05260	Peroxidase superfamily protein	1209	0	0	0.05	0.1	0.1	0.16	0.05	0.05	0	0.05	0.16	0	0.12	0.0167	0.0333	0.07	NP_172018.1(Peroxidase superfamily protein [Arabidopsis thaliana])	GO:0042538(biological_process:hyperosmotic salinity response); GO:0005783(cellular_component:endoplasmic reticulum); GO:0020037(molecular_function:heme binding); GO:0009505(cellular_component:plant-type cell wall); GO:0009409(biological_process:response to cold); GO:0042744(biological_process:hydrogen peroxide catabolic process); GO:0009269(biological_process:response to desiccation); GO:0005576(…	K00430	E1.11.1.7	map00940(Phenylpropanoid biosynthesis)	ENOG410Y9ME(S:Function unknown)	ENOG410Y9ME(Peroxidase)	PF00141.23(peroxidase:Peroxidase)	sp|O23044|PER3_ARATH(Peroxidase 3 OS=Arabidopsis thaliana OX=3702 GN=PER3 PE=2 SV=1)
AT1G05270	TraB family protein	1386	34.62	32.69	30.36	26.37	26.1	24.99	28.13	26.74	27.18	35.55	32.23	36.58	25.82	32.5567	27.35	34.7867	NP_172019.3(TraB family protein [Arabidopsis thaliana])	GO:0031307(cellular_component:integral component of mitochondrial outer membrane); GO:0016021(cellular_component:integral component of membrane)				COG1916(S:Function unknown)	COG1916(Peroxidase)	PF01963.17(TraB:TraB family)	sp|Q58DF3|TRABD_BOVIN(TraB domain-containing protein OS=Bos taurus OX=9913 GN=TRABD PE=2 SV=1)
AT1G05280	Protein of unknown function (DUF604)	1497	0	0	0	0	0	0	0	0	0	0	0	0	0	0	0	0	NP_001318926.1(ERV-F (C)1 provirus ancestral Env polyprotein, putative (DUF604) [Arabidopsis thaliana])	GO:0008375(molecular_function:acetylglucosaminyltransferase activity); GO:0016021(cellular_component:integral component of membrane)				ENOG410YRJG(S:Function unknown)	ENOG410YRJG(Peroxidase)	PF04646.12(DUF604:Protein of unknown function, DUF604); PF02434.16(Fringe:Fringe-like)
AT1G05290	CCT motif family protein	1126	0	0	0	0	0	0	0	0	0	0	0	0	0	0	0	0	NP_172021.2(CCT motif family protein [Arabidopsis thaliana])	GO:0003700(molecular_function:transcription factor activity, sequence-specific DNA binding); GO:0006355(biological_process:regulation of transcription, DNA-templated); GO:0005634(cellular_component:nucleus); GO:1903426(biological_process:regulation of reactive oxygen species biosynthetic process); GO:0008270(molecular_function:zinc ion binding)				COG5641(S:Function unknown)	COG5641(Peroxidase)	PF06203.14(CCT:CCT motif)	sp|O23379|COL11_ARATH(Putative zinc finger protein CONSTANS-LIKE 11 OS=Arabidopsis thaliana OX=3702 GN=COL11 PE=1 SV=2)
AT1G05291	Protein of unknown function (DUF1218)	724	0	0	0	0	0	0	0	0	0	0	0	0	0	0	0	0	NP_001117232.1(GPI inositol-deacylase C, putative (DUF1218) [Arabidopsis thaliana])	GO:0016021(cellular_component:integral component of membrane)				ENOG41104Y9(S:Function unknown); ENOG410YM9K(S:Function unknown)	ENOG41104Y9(Protein of unknown function (DUF1218)); ENOG410YM9K(Protein of unknown function (DUF1218))	PF06749.12(DUF1218:Protein of unknown function (DUF1218))
AT1G05300	zinc transporter 5 precursor	1375	4.49	5.36	5.15	0.82	0.97	0.92	1.27	0.41	0.83	3.91	4.26	2.74	0.9033	5	0.8367	3.6367	NP_172022.1(zinc transporter 5 precursor [Arabidopsis thaliana])	GO:0016021(cellular_component:integral component of membrane); GO:0005886(cellular_component:plasma membrane); GO:0071577(biological_process:zinc II ion transmembrane transport); GO:0005385(molecular_function:zinc ion transmembrane transporter activity)	K14709	SLC39A1_2_3, ZIP1_2_3		ENOG4111GP2(S:Function unknown)	ENOG4111GP2(Protein of unknown function (DUF1218))	PF02535.22(Zip:ZIP Zinc transporter)	sp|O23039|ZIP5_ARATH(Zinc transporter 5 OS=Arabidopsis thaliana OX=3702 GN=ZIP5 PE=2 SV=1)
AT1G05310	Pectin lyase-like superfamily protein	1337	0.05	0.09	0.18	0.26	0.62	0.23	0.39	0.27	0.22	0	0.05	0	0.37	0.1067	0.2933	0.0167	NP_172023.1(Pectin lyase-like superfamily protein [Arabidopsis thaliana])	GO:0042545(biological_process:cell wall modification); GO:0005618(cellular_component:cell wall); GO:0030599(molecular_function:pectinesterase activity); GO:0005576(cellular_component:extracellular region); GO:0045330(molecular_function:aspartyl esterase activity); GO:0045490(biological_process:pectin catabolic process)				COG4677(P:Inorganic ion transport and metabolism)	COG4677(zinc transporter)	PF01095.19(Pectinesterase:Pectinesterase)	sp|O23038|PME8_ARATH(Probable pectinesterase 8 OS=Arabidopsis thaliana OX=3702 GN=PME8 PE=2 SV=2)
AT1G05320		2639	4.49	4.01	4.99	6.31	8.78	7.87	6.39	6.3	7.08	1.67	2.59	2.99	7.6533	4.4967	6.59	2.4167	NP_001030972.2(myosin heavy chain, embryonic smooth protein [Arabidopsis thaliana])	GO:0016021(cellular_component:integral component of membrane)				ENOG410XXAW(S:Function unknown); ENOG41107SU(U:Intracellular trafficking, secretion, and vesicular transport)	ENOG410XXAW(-); ENOG41107SU(-)
AT1G05330		414	0	0	0	0	0	0	0	0	0	1.11	0.29	0	0	0	0	0.4667	NP_172025.1(hypothetical protein AT1G05330 [Arabidopsis thaliana])					ENOG41107V8(S:Function unknown)	ENOG41107V8(-)
AT1G05340		711	199.12	220.4	221.62	0.2	0.37	0.11	0.41	0	0.31	216.63	187.39	158.09	0.2267	213.713	0.24	187.37	NP_563734.1(cysteine-rich TM module stress tolerance protein [Arabidopsis thaliana])	GO:0005737(cellular_component:cytoplasm); GO:0005634(cellular_component:nucleus); GO:0016021(cellular_component:integral component of membrane); GO:0005886(cellular_component:plasma membrane)				ENOG410ZBZ5(S:Function unknown)	ENOG410ZBZ5(-)	PF12734.7(CYSTM:Cysteine-rich TM module stress tolerance)
AT1G05350	NAD(P)-binding Rossmann-fold superfamily protein	1627	41.14	39.49	41.79	15.71	12.85	11.91	13.06	15.43	13.54	42.05	36.19	36.22	13.49	40.8067	14.01	38.1533	NP_172027.2(NAD(P)-binding Rossmann-fold superfamily protein [Arabidopsis thaliana])	GO:0005737(cellular_component:cytoplasm); GO:0005829(cellular_component:cytosol); GO:0008641(molecular_function:small protein activating enzyme activity); GO:0032446(biological_process:protein modification by small protein conjugation); GO:0071566(molecular_function:UFM1 activating enzyme activity); GO:0071569(biological_process:protein ufmylation); GO:0046872(molecular_function:metal ion binding…	K12164	UBA5, UBE1DC1		COG0476(S:Function unknown)	COG0476(-)	PF00899.21(ThiF:ThiF family)	sp|O23034|UBA5_ARATH(Ubiquitin-like modifier-activating enzyme 5 OS=Arabidopsis thaliana OX=3702 GN=At1g05350 PE=3 SV=2)
AT1G05360		1656	8.4	6.25	7.08	5.94	6.68	6.55	7.39	7.43	7.12	8.22	8.1	8.92	6.39	7.2433	7.3133	8.4133	NP_563735.1(vacuole membrane-like protein [Arabidopsis thaliana])	GO:0016021(cellular_component:integral component of membrane); GO:0005789(cellular_component:endoplasmic reticulum membrane); GO:0010256(biological_process:endomembrane system organization); GO:0016192(biological_process:vesicle-mediated transport); GO:0005783(cellular_component:endoplasmic reticulum)	K21248	VMP1		ENOG410XQHA(S:Function unknown)	ENOG410XQHA(-)	PF09335.11(SNARE_assoc:SNARE associated Golgi protein)	sp|F4I8Q7|KMS2_ARATH(Vacuole membrane protein KMS2 OS=Arabidopsis thaliana OX=3702 GN=KMS2 PE=1 SV=1)
AT1G05370	Sec14p-like phosphatidylinositol transfer family protein	1480	0.13	0.04	0.28	0.19	0.2	0.24	0.19	0.32	0.43	0.24	0.12	0	0.21	0.15	0.3133	0.12	NP_172029.2(Sec14p-like phosphatidylinositol transfer family protein [Arabidopsis thaliana])					ENOG410Y3Q0(S:Function unknown)	ENOG410Y3Q0(-)	PF00650.20(CRAL_TRIO:CRAL/TRIO domain)
AT1G05380	Acyl-CoA N-acyltransferase with RING/FYVE/PHD-type zinc finger protein	4115	10.63	10.56	11.31	5.11	6.81	5.43	5.5	6.1	5.72	9.53	7.91	8.97	5.7833	10.8333	5.7733	8.8033	NP_563736.3(Acyl-CoA N-acyltransferase with RING/FYVE/PHD-type zinc finger protein [Arabidopsis thaliana])	GO:0046872(molecular_function:metal ion binding); GO:0016746(molecular_function:transferase activity, transferring acyl groups)				ENOG4111KXR(S:Function unknown)	ENOG4111KXR(-)	PF16135.5(Jas:TPL-binding domain in jasmonate signalling); PF00628.29(PHD:PHD-finger)	sp|F4IXE7|IDM1_ARATH(Increased DNA methylation 1 OS=Arabidopsis thaliana OX=3702 GN=IDM1 PE=1 SV=1)
AT1G05385	photosystem II 11 kDa protein-related	746	33.04	30.86	35.24	81.28	61.83	88.33	76.14	87.28	72.04	37.94	52.4	48.1	77.1467	33.0467	78.4867	46.1467	NP_563737.1(photosystem II 11 kDa protein-like protein [Arabidopsis thaliana])	GO:0010207(biological_process:photosystem II assembly); GO:0009507(cellular_component:chloroplast); GO:0009543(cellular_component:chloroplast thylakoid lumen)				ENOG4111U0T(S:Function unknown)	ENOG4111U0T(-)	PF13326.6(PSII_Pbs27:Photosystem II Pbs27)	sp|Q9ZVZ9|PB27B_ARATH(Photosystem II D1 precursor processing protein PSB27-H2, chloroplastic OS=Arabidopsis thaliana OX=3702 GN=PSB27-2 PE=1 SV=1)
AT1G05390	pre-tRNA	74	0	0	0	0	0	0	0	0	0	0	0	0	0	0	0	0
AT1G05400		962	0.97	0.45	0.42	0	0.19	0.14	0	0	0.26	0.55	0.14	0.13	0.11	0.6133	0.0867	0.2733	AAF79722.1(T25N20.5 [Arabidopsis thaliana])	GO:0004519(molecular_function:endonuclease activity); GO:0005777(cellular_component:peroxisome); GO:0010468(biological_process:regulation of gene expression)				ENOG410XRR7(O:Posttranslational modification, protein turnover, chaperones)	ENOG410XRR7(Calreticulin)
AT1G05410	Protein of unknown function (DUF1423)	1742	24.91	21.8	20.56	7.1	4.81	6.6	6.79	7.25	6.69	16.96	15.32	21.08	6.17	22.4233	6.91	17.7867	NP_563738.1(CDPK adapter, putative (DUF1423) [Arabidopsis thaliana])					ENOG410YJD3(S:Function unknown)	ENOG410YJD3(Protein of unknown function (DUF1423))	PF07227.11(PHD_Oberon:PHD - plant homeodomain finger protein)
AT1G05420	ovate family protein 12	681	34.77	35.05	30.46	0.33	0.68	0.93	1.08	1.14	0.33	17.77	13.82	19.66	0.6467	33.4267	0.85	17.0833	NP_172033.1(ovate family protein 12 [Arabidopsis thaliana])	GO:0005634(cellular_component:nucleus); GO:0045892(biological_process:negative regulation of transcription, DNA-templated)				ENOG410YWPI(S:Function unknown)	ENOG410YWPI(Pfam:DUF623)	PF04844.13(Ovate:Transcriptional repressor, ovate)	sp|F4I8R6|OFP12_ARATH(Transcription repressor OFP12 OS=Arabidopsis thaliana OX=3702 GN=OFP12 PE=1 SV=1)
AT1G05430		1067	32.81	32.21	28.69	24.88	25.75	26	24.28	27.67	25.13	24.17	25.76	23.54	25.5433	31.2367	25.6933	24.49	NP_563739.1(hypothetical protein AT1G05430 [Arabidopsis thaliana])					ENOG410YPK2(S:Function unknown)	ENOG410YPK2(-)
AT1G05440	C-8 sterol isomerases	1527	0	0	0	0	0.3	0	0.15	0.04	0.15	0.12	0.04	0	0.1	0	0.1133	0.0533	NP_172035.3(C-8 sterol isomerase [Arabidopsis thaliana])	GO:0016021(cellular_component:integral component of membrane); GO:0016853(molecular_function:isomerase activity); GO:0005783(cellular_component:endoplasmic reticulum)				ENOG410YIDJ(S:Function unknown)	ENOG410YIDJ(ERG2 and Sigma1 receptor like protein)	PF04622.12(ERG2_Sigma1R:ERG2 and Sigma1 receptor like protein)
AT1G05450	Bifunctional inhibitor/lipid-transfer protein/seed storage 2S albumin superfamily protein	839	0	0	0	0	0	0	0	0	0	0	0	0	0	0	0	0	ABK28778.1(unknown, partial [Arabidopsis thaliana])	GO:0008233(molecular_function:peptidase activity); GO:0031225(cellular_component:anchored component of membrane)				ENOG410YTSY(S:Function unknown)	ENOG410YTSY(AAI)	PF14368.6(LTP_2:Probable lipid transfer); PF00234.22(Tryp_alpha_amyl:Protease inhibitor/seed storage/LTP family)
AT1G05460	P-loop containing nucleoside triphosphate hydrolases superfamily protein	3375	1.19	1.04	1.23	3.03	2.83	2.47	2.98	2.98	3.17	1.09	0.94	1.67	2.7767	1.1533	3.0433	1.2333	NP_172037.1(P-loop containing nucleoside triphosphate hydrolases superfamily protein [Arabidopsis thaliana])	GO:0016787(molecular_function:hydrolase activity); GO:0043186(cellular_component:P granule); GO:0035194(biological_process:posttranscriptional gene silencing by RNA); GO:0009616(biological_process:virus induced gene silencing); GO:0003724(molecular_function:RNA helicase activity); GO:0003723(molecular_function:RNA binding); GO:0005829(cellular_component:cytosol); GO:0005524(molecular_function:ATP…	K18422	MOV10		COG1112(S:Function unknown)	COG1112(AAI)	PF13087.6(AAA_12:AAA domain); PF13086.6(AAA_11:AAA domain); PF13604.6(AAA_30:AAA domain); PF13245.6(AAA_19:AAA domain); PF04851.15(ResIII:Type III restriction enzyme, res subunit); PF05127.14(Helicase_RecD:Helicase); PF00580.21(UvrD-helicase:UvrD/REP helicase N-terminal domain); PF13401.6(AAA_22:AAA domain)	sp|Q8GYD9|SDE3_ARATH(Probable RNA helicase SDE3 OS=Arabidopsis thaliana OX=3702 GN=SDE3 PE=1 SV=1)
AT1G05470	DNAse I-like superfamily protein	2696	0.72	0.96	0.83	2.56	3.56	2.12	3.97	3.49	3.36	0.98	0.49	0.86	2.7467	0.8367	3.6067	0.7767	NP_172038.4(DNAse I-like superfamily protein [Arabidopsis thaliana])	GO:0016787(molecular_function:hydrolase activity); GO:0009738(biological_process:abscisic acid-activated signaling pathway); GO:0009737(biological_process:response to abscisic acid); GO:0046855(biological_process:inositol phosphate dephosphorylation); GO:0010067(biological_process:procambium histogenesis); GO:0010305(biological_process:leaf vascular tissue pattern formation); GO:0010588(biologica…				COG5411(S:Function unknown)	COG5411(AAI)		sp|Q9LR47|IP5P6_ARATH(Type IV inositol polyphosphate 5-phosphatase 6 OS=Arabidopsis thaliana OX=3702 GN=IP5P6 PE=1 SV=2)
AT1G05490	chromatin remodeling 31	4600	0.01	0.02	0.01	0.04	0.06	0.06	0.02	0.05	0.03	0	0	0	0.0533	0.0133	0.0333	0	AAF79734.1(T25N20.14 [Arabidopsis thaliana])	GO:0005634(cellular_component:nucleus); GO:0004386(molecular_function:helicase activity); GO:1900370(biological_process:positive regulation of RNA interference); GO:0005524(molecular_function:ATP binding); GO:0003677(molecular_function:DNA binding)	K10875	RAD54L, RAD54	map03440(Homologous recombination)	COG0553(S:Function unknown)	COG0553(AAI)	PF00176.23(SNF2_N:SNF2 family N-terminal domain); PF00271.31(Helicase_C:Helicase conserved C-terminal domain); PF04851.15(ResIII:Type III restriction enzyme, res subunit)	sp|F4I8S3|CLSY3_ARATH(SNF2 domain-containing protein CLASSY 3 OS=Arabidopsis thaliana OX=3702 GN=CLSY3 PE=1 SV=1)
AT1G05500	Calcium-dependent lipid-binding (CaLB domain) family protein	2110	31.72	29.57	29.99	20.39	21.07	24.56	21.13	21.95	21.28	28.64	25.18	26.16	22.0067	30.4267	21.4533	26.66	NP_172041.2(Calcium-dependent lipid-binding (CaLB domain) family protein [Arabidopsis thaliana])	GO:0005783(cellular_component:endoplasmic reticulum); GO:0006869(biological_process:lipid transport); GO:0016021(cellular_component:integral component of membrane); GO:0008289(molecular_function:lipid binding); GO:0012505(cellular_component:endomembrane system); GO:0005886(cellular_component:plasma membrane); GO:0046872(molecular_function:metal ion binding); GO:0009506(cellular_component:plasmode…				COG5038(L:Replication, recombination and repair)	COG5038(helicase)	PF00168.30(C2:C2 domain); PF17047.5(SMP_LBD:Synaptotagmin-like mitochondrial-lipid-binding domain)	sp|Q8L706|SYT5_ARATH(Synaptotagmin-5 OS=Arabidopsis thaliana OX=3702 GN=SYT5 PE=2 SV=1)
AT1G05510	Protein of unknown function (DUF1264)	980	0.14	0	0	0	0	0	0	0	0	0.07	0	0.2	0	0.0467	0	0.09	NP_172042.1(naphthalene 1,2-dioxygenase subunit alpha (DUF1264) [Arabidopsis thaliana])	GO:0010344(biological_process:seed oilbody biogenesis); GO:0009793(biological_process:embryo development ending in seed dormancy); GO:0005811(cellular_component:lipid particle); GO:0009737(biological_process:response to abscisic acid); GO:0019915(biological_process:lipid storage)				ENOG410XPKS(S:Function unknown)	ENOG410XPKS(DUF1264 domain protein)	PF06884.11(DUF1264:Protein of unknown function (DUF1264))	sp|Q9ZVY7|OBP1A_ARATH(Oil body-associated protein 1A OS=Arabidopsis thaliana OX=3702 GN=OBAP1A PE=2 SV=1)
AT1G05520	Sec23/Sec24 protein transport family protein	2586	20.58	19.44	18.88	7.74	11.08	9.16	10.41	8.66	9.08	15.22	13.66	15.82	9.3267	19.6333	9.3833	14.9	NP_563741.1(Sec23/Sec24 protein transport family protein [Arabidopsis thaliana])	GO:0070971(cellular_component:endoplasmic reticulum exit site); GO:0090114(biological_process:COPII-coated vesicle budding); GO:0090110(biological_process:cargo loading into COPII-coated vesicle); GO:0005829(cellular_component:cytosol); GO:0005096(molecular_function:GTPase activator activity); GO:0005789(cellular_component:endoplasmic reticulum membrane); GO:0008270(molecular_function:zinc ion bi…	K14006	SEC23	map04141(Protein processing in endoplasmic reticulum)	COG5047(S:Function unknown)	COG5047(DUF1264 domain protein)	PF04811.15(Sec23_trunk:Sec23/Sec24 trunk domain); PF08033.12(Sec23_BS:Sec23/Sec24 beta-sandwich domain); PF04815.15(Sec23_helical:Sec23/Sec24 helical domain); PF04810.15(zf-Sec23_Sec24:Sec23/Sec24 zinc finger); PF00626.22(Gelsolin:Gelsolin repeat)	sp|Q4PE39|SEC23_USTMA(Protein transport protein SEC23 OS=Ustilago maydis (strain 521 / FGSC 9021) OX=237631 GN=SEC23 PE=3 SV=1)
AT1G05530	UDP-glucosyl transferase 75B2	1368	0	0.34	0.13	0	0	0	0.04	0.04	0	0	0	0	0	0.1567	0.0267	0	NP_172044.1(UDP-glucosyl transferase 75B2 [Arabidopsis thaliana])	GO:0005856(cellular_component:cytoskeleton); GO:0005794(cellular_component:Golgi apparatus); GO:0009524(cellular_component:phragmoplast); GO:0009751(biological_process:response to salicylic acid); GO:0043231(cellular_component:intracellular membrane-bounded organelle); GO:0035251(molecular_function:UDP-glucosyltransferase activity); GO:0080002(molecular_function:UDP-glucose:4-aminobenzoate acylgl…	K13692	IAGLU		COG1819(S:Function unknown)	COG1819(DUF1264 domain protein)	PF00201.18(UDPGT:UDP-glucoronosyl and UDP-glucosyl transferase)	sp|Q9ZVY5|U75B2_ARATH(UDP-glycosyltransferase 75B2 OS=Arabidopsis thaliana OX=3702 GN=UGT75B2 PE=2 SV=1)
AT1G05540	Protein of unknown function (DUF295)	1270	5.18	5.27	4.72	8.77	8.91	10.48	7.27	7.52	8.49	5.06	3.59	6.77	9.3867	5.0567	7.76	5.14	NP_172045.1(hypothetical protein (DUF295) [Arabidopsis thaliana])					ENOG41107IF(S:Function unknown); ENOG41104VT(S:Function unknown)	ENOG41107IF(Protein of unknown function (DUF295)); ENOG41104VT(Protein of unknown function (DUF295))	PF03478.18(DUF295:Protein of unknown function (DUF295))
AT1G05550	Protein of unknown function (DUF295)	1597	0	0.09	0.05	0.28	0	0.24	0	0.05	0	0.15	0.15	0.24	0.1733	0.0467	0.0167	0.18	NP_001184912.1(hypothetical protein (DUF295) [Arabidopsis thaliana])	GO:0016021(cellular_component:integral component of membrane)				ENOG41108V1(S:Function unknown); ENOG41107IF(S:Function unknown)	ENOG41108V1(Protein of unknown function (DUF295)); ENOG41107IF(Protein of unknown function (DUF295))	PF03478.18(DUF295:Protein of unknown function (DUF295))
AT1G05560	UDP-glucosyltransferase 75B1	1650	128.2	109.03	114.11	25.75	25.5	25.54	24.51	22.36	22.47	110.48	115.57	86.86	25.5967	117.113	23.1133	104.303	NP_001320882.1(UDP-glucosyltransferase 75B1 [Arabidopsis thaliana])	GO:0005856(cellular_component:cytoskeleton); GO:0005794(cellular_component:Golgi apparatus); GO:0009524(cellular_component:phragmoplast); GO:0009751(biological_process:response to salicylic acid); GO:0043231(cellular_component:intracellular membrane-bounded organelle); GO:0035251(molecular_function:UDP-glucosyltransferase activity); GO:0080002(molecular_function:UDP-glucose:4-aminobenzoate acylgl…	K13692	IAGLU		COG1819(S:Function unknown)	COG1819(Transferase)	PF00201.18(UDPGT:UDP-glucoronosyl and UDP-glucosyl transferase)	sp|Q9LR44|U75B1_ARATH(UDP-glycosyltransferase 75B1 OS=Arabidopsis thaliana OX=3702 GN=UGT75B1 PE=1 SV=1)
AT1G05562	Potential natural antisense gene, locus overlaps with AT1G05560	1288	1.02	3.16	0.89	9.76	2.59	4.18	2.41	3.72	3.47	0.82	0.88	1.71	5.51	1.69	3.2	1.1367	NP_001320882.1(UDP-glucosyltransferase 75B1 [Arabidopsis thaliana])	GO:0005856(cellular_component:cytoskeleton); GO:0005794(cellular_component:Golgi apparatus); GO:0009524(cellular_component:phragmoplast); GO:0009751(biological_process:response to salicylic acid); GO:0043231(cellular_component:intracellular membrane-bounded organelle); GO:0035251(molecular_function:UDP-glucosyltransferase activity); GO:0080002(molecular_function:UDP-glucose:4-aminobenzoate acylgl…	K13692	IAGLU		COG1819(S:Function unknown)	COG1819(Transferase)		sp|Q9LR44|U75B1_ARATH(UDP-glycosyltransferase 75B1 OS=Arabidopsis thaliana OX=3702 GN=UGT75B1 PE=1 SV=1)
AT1G05570	callose synthase 1	6231	6.14	6.32	6.31	3.04	4.46	3.31	2.66	2.16	2.63	3.88	3.92	3.7	3.6033	6.2567	2.4833	3.8333	NP_563743.2(callose synthase 1 [Arabidopsis thaliana])	GO:0006075(biological_process:(1->3)-beta-D-glucan biosynthetic process); GO:0016021(cellular_component:integral component of membrane); GO:0000148(cellular_component:1,3-beta-D-glucan synthase complex); GO:0003843(molecular_function:1,3-beta-D-glucan synthase activity); GO:0071555(biological_process:cell wall organization); GO:0008360(biological_process:regulation of cell shape); GO:0005886(cell…	K11000	CALS		ENOG410XQ8V(S:Function unknown)	ENOG410XQ8V(synthase)	PF02364.15(Glucan_synthase:1,3-beta-glucan synthase component); PF14288.6(FKS1_dom1:1,3-beta-glucan synthase subunit FKS1, domain-1); PF04652.16(Vta1:Vta1 like)	sp|Q9AUE0|CALS1_ARATH(Callose synthase 1 OS=Arabidopsis thaliana OX=3702 GN=CALS1 PE=1 SV=2)
AT1G05575		497	2.56	4.54	2.86	0.95	1.39	2.65	0.56	1	1.35	6.87	6.64	4.07	1.6633	3.32	0.97	5.86	NP_563744.1(transmembrane protein [Arabidopsis thaliana])	GO:0009061(biological_process:anaerobic respiration); GO:0016021(cellular_component:integral component of membrane); GO:0005783(cellular_component:endoplasmic reticulum)				ENOG410Z762(S:Function unknown); COG0475(S:Function unknown); ENOG410ZCF0(S:Function unknown)	ENOG410Z762(-); COG0475(-); ENOG410ZCF0(-)
AT1G05577	Domain of unknown function (DUF966)	1502	0	0	0	0	0.04	0	0.04	0	0.04	0	0	0	0.0133	0	0.0267	0	NP_683277.1(UPSTREAM OF FLC protein (DUF966) [Arabidopsis thaliana])	GO:0016324(cellular_component:apical plasma membrane); GO:0016021(cellular_component:integral component of membrane); GO:0042803(molecular_function:protein homodimerization activity)				COG0475(S:Function unknown)	COG0475(-)	PF06136.13(DUF966:Domain of unknown function (DUF966))	sp|Q9LX14|UFC_ARATH(Protein UPSTREAM OF FLC OS=Arabidopsis thaliana OX=3702 GN=UFC PE=2 SV=1)
AT1G05580	cation/H+ exchanger 23	2842	0	0	0	0	0	0	0	0	0	0	0	0	0	0	0	0	NP_172049.2(cation/H+ exchanger 23 [Arabidopsis thaliana])	GO:0031969(cellular_component:chloroplast membrane); GO:0005451(molecular_function:monovalent cation:proton antiporter activity); GO:0005783(cellular_component:endoplasmic reticulum); GO:0071805(biological_process:potassium ion transmembrane transport); GO:0006813(biological_process:potassium ion transport); GO:0006885(biological_process:regulation of pH); GO:0016021(cellular_component:integral c…				COG0475(P:Inorganic ion transport and metabolism)	COG0475(Sodium hydrogen exchanger)	PF00999.21(Na_H_Exchanger:Sodium/hydrogen exchanger family)	sp|Q8VYD4|CHX23_ARATH(Cation/H(+) antiporter 23, chloroplastic OS=Arabidopsis thaliana OX=3702 GN=CHX23 PE=1 SV=1)
AT1G05590	beta-hexosaminidase 2	2131	4.25	4.4	3.9	8.09	8.49	7.57	9.07	9.41	6.89	4.19	3.24	4.86	8.05	4.1833	8.4567	4.0967	NP_172050.1(beta-hexosaminidase 2 [Arabidopsis thaliana])	GO:0102148(molecular_function:N-acetyl-beta-D-galactosaminidase activity); GO:0005975(biological_process:carbohydrate metabolic process); GO:0035251(molecular_function:UDP-glucosyltransferase activity); GO:0015929(molecular_function:hexosaminidase activity); GO:0004563(molecular_function:beta-N-acetylhexosaminidase activity); GO:0005886(cellular_component:plasma membrane); GO:0016021(cellular_com…	K12373	HEXA_B	map00520(Amino sugar and nucleotide sugar metabolism); map00603(Glycosphingolipid biosynthesis - globo and isoglobo series); map00604(Glycosphingolipid biosynthesis - ganglio series); map00511(Other glycan degradation); map00513(Various types of N-glycan biosynthesis); map00531(Glycosaminoglycan degradation)	COG3525(P:Inorganic ion transport and metabolism)	COG3525(Sodium hydrogen exchanger)	PF00728.22(Glyco_hydro_20:Glycosyl hydrolase family 20, catalytic domain); PF14845.6(Glycohydro_20b2:beta-acetyl hexosaminidase like)	sp|Q9SYK0|HEXO2_ARATH(Beta-hexosaminidase 2 OS=Arabidopsis thaliana OX=3702 GN=HEXO2 PE=1 SV=1)
AT1G05600	Tetratricopeptide repeat (TPR)-like superfamily protein	1650	0.98	1.17	1.58	4.29	2	2.41	2.9	4.18	3.37	1.14	1.02	1.13	2.9	1.2433	3.4833	1.0967	NP_172051.1(Tetratricopeptide repeat (TPR)-like superfamily protein [Arabidopsis thaliana])					ENOG410Z7Z7(S:Function unknown)	ENOG410Z7Z7(Pentatricopeptide repeat-containing protein)	PF13041.6(PPR_2:PPR repeat family); PF12854.7(PPR_1:PPR repeat); PF01535.20(PPR:PPR repeat); PF13812.6(PPR_3:Pentatricopeptide repeat domain); PF17177.4(PPR_long:Pentacotripeptide-repeat region of PRORP)	sp|Q9SYK1|PPR11_ARATH(Pentatricopeptide repeat-containing protein At1g05600 OS=Arabidopsis thaliana OX=3702 GN=At1g05600 PE=2 SV=1)
AT1G05610	ADP-glucose pyrophosphorylase small subunit 2	1465	0.09	0.16	0.08	0.08	0.24	0.04	0.19	0.24	0.31	0.57	0.33	0.64	0.12	0.11	0.2467	0.5133	NP_172052.2(ADP-glucose pyrophosphorylase small subunit 2 [Arabidopsis thaliana])	GO:0005978(biological_process:glycogen biosynthetic process); GO:0008878(molecular_function:glucose-1-phosphate adenylyltransferase activity); GO:0005524(molecular_function:ATP binding); GO:0009507(cellular_component:chloroplast)	K00975	glgC	map00520(Amino sugar and nucleotide sugar metabolism); map00500(Starch and sucrose metabolism)	COG0448(S:Function unknown)	COG0448(Pentatricopeptide repeat-containing protein)	PF00483.23(NTP_transferase:Nucleotidyl transferase)	sp|F4I8U2|APS2L_ARATH(Inactive glucose-1-phosphate adenylyltransferase small subunit 2, chloroplastic OS=Arabidopsis thaliana OX=3702 GN=APS2 PE=1 SV=1)
AT1G05615	Domain of unknown function (DUF313)	519	0	0	0	0	0	0	0	0	0	0	0	0	0	0	0	0	NP_683278.1(B3 domain protein (DUF313) [Arabidopsis thaliana])	GO:0005634(cellular_component:nucleus); GO:0003677(molecular_function:DNA binding)				ENOG41104NM(K:Transcription); ENOG41108N6(K:Transcription)	ENOG41104NM(Has 61 Blast hits to 61 proteins in 2 species Archae - 0); ENOG41108N6(DNA binding)	PF03754.13(DUF313:Domain of unknown function (DUF313))	sp|F4I8U3|Y1056_ARATH(Putative B3 domain-containing protein At1g05615 OS=Arabidopsis thaliana OX=3702 GN=At1g05615 PE=3 SV=1)
AT1G05620	uridine-ribohydrolase 2	1280	2.7	3.07	3.75	7.38	7.82	8.36	7.19	7.96	8.16	6.69	8.04	6.32	7.8533	3.1733	7.77	7.0167	NP_563745.1(uridine-ribohydrolase 2 [Arabidopsis thaliana])	GO:0010150(biological_process:leaf senescence); GO:0045437(molecular_function:uridine nucleosidase activity); GO:0005829(cellular_component:cytosol); GO:0047724(molecular_function:inosine nucleosidase activity); GO:0006148(biological_process:inosine catabolic process); GO:0006152(biological_process:purine nucleoside catabolic process); GO:0008477(molecular_function:purine nucleosidase activity); …				COG1957(K:Transcription)	COG1957(DNA binding)	PF01156.19(IU_nuc_hydro:Inosine-uridine preferring nucleoside hydrolase)	sp|Q8LAC4|URH2_ARATH(Probable uridine nucleosidase 2 OS=Arabidopsis thaliana OX=3702 GN=URH2 PE=2 SV=1)
AT1G05630	Endonuclease/exonuclease/phosphatase family protein	3888	7.84	7.52	9.17	5.09	6.2	6.33	6.9	5.6	6.15	2.8	2	2.35	5.8733	8.1767	6.2167	2.3833	NP_172054.3(Endonuclease/exonuclease/phosphatase family protein [Arabidopsis thaliana])	GO:0016787(molecular_function:hydrolase activity); GO:0052658(molecular_function:inositol-1,4,5-trisphosphate 5-phosphatase activity); GO:0052659(molecular_function:inositol-1,3,4,5-tetrakisphosphate 5-phosphatase activity); GO:0010252(biological_process:auxin homeostasis); GO:0009630(biological_process:gravitropism); GO:0009846(biological_process:pollen germination); GO:0009637(biological_proces…				COG5411(T:Signal transduction mechanisms)	COG5411(inositol)	PF03372.23(Exo_endo_phos:Endonuclease/Exonuclease/phosphatase family)	sp|Q9SYK4|IP5PD_ARATH(Type I inositol polyphosphate 5-phosphatase 13 OS=Arabidopsis thaliana OX=3702 GN=IP5P13 PE=1 SV=1)
AT1G05640	Ankyrin repeat family protein	1884	1.07	1.02	1.18	0.29	0.59	0.3	0.26	0.48	0.32	0.61	0.15	0.47	0.3933	1.09	0.3533	0.41	NP_172055.1(Ankyrin repeat family protein [Arabidopsis thaliana])	GO:0071555(biological_process:cell wall organization); GO:0016021(cellular_component:integral component of membrane); GO:0005576(cellular_component:extracellular region); GO:0005975(biological_process:carbohydrate metabolic process); GO:0004650(molecular_function:polygalacturonase activity)				COG0666(T:Signal transduction mechanisms)	COG0666(inositol)	PF12796.7(Ank_2:Ankyrin repeats (3 copies)); PF13637.6(Ank_4:Ankyrin repeats (many copies)); PF13606.6(Ank_3:Ankyrin repeat); PF13857.6(Ank_5:Ankyrin repeats (many copies)); PF00023.30(Ank:Ankyrin repeat); PF13962.6(PGG:Domain of unknown function)	sp|Q6AWW5|Y5262_ARATH(Ankyrin repeat-containing protein At5g02620 OS=Arabidopsis thaliana OX=3702 GN=At5g02620 PE=1 SV=1)
AT1G05650	Pectin lyase-like superfamily protein	1185	0	0	0	0	0	0	0	0	0	0	0	0	0	0	0	0	NP_172056.1(Pectin lyase-like superfamily protein [Arabidopsis thaliana])	GO:0071555(biological_process:cell wall organization); GO:0016829(molecular_function:lyase activity); GO:0005576(cellular_component:extracellular region); GO:0005975(biological_process:carbohydrate metabolic process); GO:0004650(molecular_function:polygalacturonase activity)	K01184	E3.2.1.15	map00040(Pentose and glucuronate interconversions)	COG5434(S:Function unknown)	COG5434(Ankyrin Repeat)	PF00295.17(Glyco_hydro_28:Glycosyl hydrolases family 28); PF12708.7(Pectate_lyase_3:Pectate lyase superfamily protein); PF13229.6(Beta_helix:Right handed beta helix region)	sp|P48979|PGLR_PRUPE(Polygalacturonase OS=Prunus persica OX=3760 PE=2 SV=1)
AT1G05660	Pectin lyase-like superfamily protein	1185	0	0	0	0	0	0	0	0	0	0	0	0.05	0	0	0	0.0167	NP_172057.1(Pectin lyase-like superfamily protein [Arabidopsis thaliana])	GO:0071555(biological_process:cell wall organization); GO:0016829(molecular_function:lyase activity); GO:0005576(cellular_component:extracellular region); GO:0005975(biological_process:carbohydrate metabolic process); GO:0004650(molecular_function:polygalacturonase activity)	K01184	E3.2.1.15	map00040(Pentose and glucuronate interconversions)	COG5434(M:Cell wall/membrane/envelope biogenesis)	COG5434(Glycoside hydrolase family 28)	PF00295.17(Glyco_hydro_28:Glycosyl hydrolases family 28); PF12708.7(Pectate_lyase_3:Pectate lyase superfamily protein); PF13229.6(Beta_helix:Right handed beta helix region)	sp|P48979|PGLR_PRUPE(Polygalacturonase OS=Prunus persica OX=3760 PE=2 SV=1)
AT1G05670	Pentatricopeptide repeat (PPR-like) superfamily protein	3227	2.19	2.32	2.34	3.02	2.91	2.79	2.65	3.58	2.92	2.66	1.71	3.11	2.9067	2.2833	3.05	2.4933	NP_172058.2(Pentatricopeptide repeat (PPR-like) superfamily protein [Arabidopsis thaliana])	GO:0005794(cellular_component:Golgi apparatus); GO:0005783(cellular_component:endoplasmic reticulum); GO:0005739(cellular_component:mitochondrion); GO:0080043(molecular_function:quercetin 3-O-glucosyltransferase activity); GO:0016740(molecular_function:transferase activity); GO:0080044(molecular_function:quercetin 7-O-glucosyltransferase activity); GO:0016758(molecular_function:transferase activi…				ENOG410Z7Z7(M:Cell wall/membrane/envelope biogenesis)	ENOG410Z7Z7(Glycoside hydrolase family 28)	PF13041.6(PPR_2:PPR repeat family); PF12854.7(PPR_1:PPR repeat); PF01535.20(PPR:PPR repeat); PF13812.6(PPR_3:Pentatricopeptide repeat domain); PF17177.4(PPR_long:Pentacotripeptide-repeat region of PRORP)	sp|Q0WVK7|PPR12_ARATH(Pentatricopeptide repeat-containing protein At1g05670, mitochondrial OS=Arabidopsis thaliana OX=3702 GN=At1g05670 PE=2 SV=1)
AT1G05675	UDP-Glycosyltransferase superfamily protein	1493	1.31	3.62	4.13	0	0.32	0.09	0.05	0	0.32	5.74	3.6	2.64	0.1367	3.02	0.1233	3.9933	OAP18236.1(hypothetical protein AXX17_AT1G05150 [Arabidopsis thaliana])	GO:0005794(cellular_component:Golgi apparatus); GO:0070301(biological_process:cellular response to hydrogen peroxide); GO:0080024(biological_process:indolebutyric acid metabolic process); GO:0043231(cellular_component:intracellular membrane-bounded organelle); GO:0042631(biological_process:cellular response to water deprivation); GO:0035251(molecular_function:UDP-glucosyltransferase activity); GO…				COG1819(S:Function unknown); ENOG410Z7Z7(S:Function unknown)	COG1819(Pentatricopeptide repeat-containing protein); ENOG410Z7Z7(Pentatricopeptide repeat-containing protein)	PF00201.18(UDPGT:UDP-glucoronosyl and UDP-glucosyl transferase)	sp|P0C7P7|U74E1_ARATH(UDP-glycosyltransferase 74E1 OS=Arabidopsis thaliana OX=3702 GN=UGT74E1 PE=3 SV=1)
AT1G05680	Uridine diphosphate glycosyltransferase 74E2	1518	8.11	8.57	8.81	0.07	0.04	0.08	0	0.04	0.04	15.36	17.04	7.31	0.0633	8.4967	0.0267	13.2367	NP_172059.1(Uridine diphosphate glycosyltransferase 74E2 [Arabidopsis thaliana])	GO:0080044(molecular_function:quercetin 7-O-glucosyltransferase activity); GO:0080024(biological_process:indolebutyric acid metabolic process); GO:0080167(biological_process:response to karrikin); GO:0035251(molecular_function:UDP-glucosyltransferase activity); GO:0070301(biological_process:cellular response to hydrogen peroxide); GO:0071475(biological_process:cellular hyperosmotic salinity respo…				COG1819(S:Function unknown)	COG1819(Transferase)	PF00201.18(UDPGT:UDP-glucoronosyl and UDP-glucosyl transferase)	sp|Q9SYK9|U74E2_ARATH(UDP-glycosyltransferase 74E2 OS=Arabidopsis thaliana OX=3702 GN=UGT74E2 PE=1 SV=1)
AT1G05690	BTB and TAZ domain protein 3	1660	3	2.47	3.64	2	1.81	1.83	1.23	2.02	1.15	1.87	1.64	1.51	1.88	3.0367	1.4667	1.6733	NP_172060.2(BTB and TAZ domain protein 3 [Arabidopsis thaliana])	GO:0009553(biological_process:embryo sac development); GO:0009751(biological_process:response to salicylic acid); GO:0009555(biological_process:pollen development); GO:0006355(biological_process:regulation of transcription, DNA-templated); GO:0005634(cellular_component:nucleus); GO:0042542(biological_process:response to hydrogen peroxide); GO:0004402(molecular_function:histone acetyltransferase a…				COG5076(S:Function unknown); ENOG410Z8TC(S:Function unknown)	COG5076(Transferase); ENOG410Z8TC(Transferase)	PF00651.31(BTB:BTB/POZ domain); PF02135.16(zf-TAZ:TAZ zinc finger)	sp|Q9SYL0|BT3_ARATH(BTB/POZ and TAZ domain-containing protein 3 OS=Arabidopsis thaliana OX=3702 GN=BT3 PE=1 SV=2)
AT1G05700	Leucine-rich repeat transmembrane protein kinase protein	2559	0	0.02	0.13	0	0	0	0	0	0.02	0	0.04	0	0	0.05	0.0067	0.0133	NP_172061.2(Leucine-rich repeat transmembrane protein kinase protein [Arabidopsis thaliana])	GO:0006355(biological_process:regulation of transcription, DNA-templated); GO:0016021(cellular_component:integral component of membrane); GO:0004402(molecular_function:histone acetyltransferase activity); GO:0003712(molecular_function:transcription cofactor activity); GO:0004674(molecular_function:protein serine/threonine kinase activity); GO:0008270(molecular_function:zinc ion binding); GO:00046…				COG5076(S:Function unknown); COG0515(T:Signal transduction mechanisms)	COG5076(Transferase); COG0515(Serine Threonine protein kinase)	PF12819.7(Malectin_like:Malectin-like domain); PF00069.25(Pkinase:Protein kinase domain); PF07714.17(Pkinase_Tyr:Protein tyrosine kinase); PF13855.6(LRR_8:Leucine rich repeat); PF12799.7(LRR_4:Leucine Rich repeats (2 copies)); PF17667.1(Pkinase_fungal:Fungal protein kinase)	sp|C0LGD6|Y1570_ARATH(Probable LRR receptor-like serine/threonine-protein kinase At1g05700 OS=Arabidopsis thaliana OX=3702 GN=At1g05700 PE=1 SV=1)
AT1G05710	basic helix-loop-helix (bHLH) DNA-binding superfamily protein	1200	13.88	10.3	12.27	1.06	0.45	1.03	0.89	0.83	0.59	18.04	15.86	16.74	0.8467	12.15	0.77	16.88	NP_849597.1(basic helix-loop-helix (bHLH) DNA-binding superfamily protein [Arabidopsis thaliana])	GO:0003700(molecular_function:transcription factor activity, sequence-specific DNA binding); GO:0005634(cellular_component:nucleus); GO:0004672(molecular_function:protein kinase activity); GO:0001228(molecular_function:transcriptional activator activity, RNA polymerase II transcription regulatory region sequence-specific binding); GO:0003677(molecular_function:DNA binding); GO:0046983(molecular_f…				ENOG410YRG3(T:Signal transduction mechanisms)	ENOG410YRG3(Serine Threonine protein kinase)		sp|Q7XJU2|BH153_ARATH(Transcription factor bHLH153 OS=Arabidopsis thaliana OX=3702 GN=BHLH153 PE=1 SV=1)
AT1G05720	selenoprotein family protein	782	29.03	30.12	31.47	15.81	23.63	16.83	18.6	13.65	17.84	18.01	20.28	24.02	18.7567	30.2067	16.6967	20.77	NP_563747.1(selenoprotein family protein [Arabidopsis thaliana])	GO:0016021(cellular_component:integral component of membrane)				ENOG4111MSS(S:Function unknown)	ENOG4111MSS(selenium binding)	PF08806.11(Sep15_SelM:Sep15/SelM redox domain)	sp|A8YXY3|SEP15_BOVIN(Selenoprotein F OS=Bos taurus OX=9913 GN=SELENOF PE=2 SV=2)
AT1G05730	Eukaryotic protein of unknown function (DUF842)	1146	4.64	3.38	3.63	0.22	0.11	0.56	0.75	0.35	0.11	2.64	2.28	2.01	0.2967	3.8833	0.4033	2.31	ABK28386.1(unknown, partial [Arabidopsis thaliana])					ENOG4111PBH(S:Function unknown)	ENOG4111PBH(selenium binding)	PF05811.13(DUF842:Eukaryotic protein of unknown function (DUF842))	sp|Q6PBU0|F136A_DANRE(Protein FAM136A OS=Danio rerio OX=7955 GN=fam136a PE=2 SV=1)
AT1G05740	Eukaryotic protein of unknown function (DUF842)	438	0	0.26	0	0.25	0	0	0	0	0	0	0.25	0	0.0833	0.0867	0	0.0833	NP_172065.1(FAM136A-like protein (DUF842) [Arabidopsis thaliana])					ENOG4111PBH(S:Function unknown)	ENOG4111PBH(Family with sequence similarity 136, member A)	PF05811.13(DUF842:Eukaryotic protein of unknown function (DUF842))
AT1G05750	Tetratricopeptide repeat (TPR)-like superfamily protein	3226	1.64	2.57	2.02	1.27	1.33	1.18	1.57	1.44	1.57	2	1.95	2.26	1.26	2.0767	1.5267	2.07	NP_172066.3(Tetratricopeptide repeat (TPR)-like superfamily protein [Arabidopsis thaliana])	GO:0016021(cellular_component:integral component of membrane); GO:0009507(cellular_component:chloroplast); GO:0009451(biological_process:RNA modification)				ENOG410Z7Z7(S:Function unknown)	ENOG410Z7Z7(Family with sequence similarity 136, member A)	PF13041.6(PPR_2:PPR repeat family); PF01535.20(PPR:PPR repeat); PF12854.7(PPR_1:PPR repeat); PF13812.6(PPR_3:Pentatricopeptide repeat domain); PF17177.4(PPR_long:Pentacotripeptide-repeat region of PRORP)	sp|Q9MA50|PPR13_ARATH(Pentatricopeptide repeat-containing protein At1g05750, chloroplastic OS=Arabidopsis thaliana OX=3702 GN=PDE247 PE=2 SV=1)
AT1G05760	Mannose-binding lectin superfamily protein	634	0.27	1.14	0.34	0	1.37	0.16	0.89	0.13	0.66	0.63	0.28	0.29	0.51	0.5833	0.56	0.4	NP_001320978.1(Mannose-binding lectin superfamily protein [Arabidopsis thaliana])	GO:0005737(cellular_component:cytoplasm); GO:0051607(biological_process:defense response to virus); GO:0009615(biological_process:response to virus); GO:0030246(molecular_function:carbohydrate binding); GO:0006952(biological_process:defense response); GO:0046741(biological_process:transport of virus in host, tissue to tissue); GO:0043621(molecular_function:protein self-association)				ENOG411155B(S:Function unknown)	ENOG411155B(restricted tev movement 1)	PF01419.17(Jacalin:Jacalin-like lectin domain)	sp|Q9SE37|JAL1_ARATH(Protein RESTRICTED TEV MOVEMENT 1 OS=Arabidopsis thaliana OX=3702 GN=RTM1 PE=1 SV=1)
AT1G05770	Mannose-binding lectin superfamily protein	747	0.1	0	0	0.47	0.49	0.5	1.13	0.4	1.25	0.29	0.1	0.1	0.4867	0.0333	0.9267	0.1633	NP_172068.1(Mannose-binding lectin superfamily protein [Arabidopsis thaliana])	GO:0005737(cellular_component:cytoplasm); GO:0051607(biological_process:defense response to virus); GO:0009615(biological_process:response to virus); GO:0030246(molecular_function:carbohydrate binding); GO:0046741(biological_process:transport of virus in host, tissue to tissue); GO:0043621(molecular_function:protein self-association)				ENOG411155B(S:Function unknown)	ENOG411155B(restricted tev movement 1)	PF01419.17(Jacalin:Jacalin-like lectin domain)	sp|Q9MA49|JAL2_ARATH(Jacalin-related lectin 2 OS=Arabidopsis thaliana OX=3702 GN=JAL2 PE=3 SV=1)
AT1G05780	Vacuolar ATPase assembly integral membrane protein VMA21-like domain	698	13.16	11.95	12.92	9.03	5.43	7.01	5.21	8.46	9.04	12.25	9.24	10.94	7.1567	12.6767	7.57	10.81	NP_172069.1(Vacuolar ATPase assembly integral membrane protein VMA21-like domain-containing protein [Arabidopsis thaliana])	GO:0070072(biological_process:vacuolar proton-transporting V-type ATPase complex assembly); GO:0005773(cellular_component:vacuole); GO:0016021(cellular_component:integral component of membrane); GO:0033116(cellular_component:endoplasmic reticulum-Golgi intermediate compartment membrane); GO:0005789(cellular_component:endoplasmic reticulum membrane); GO:0012507(cellular_component:ER to Golgi trans…				ENOG4112D64(S:Function unknown)	ENOG4112D64(restricted tev movement 1)	PF09446.10(VMA21:VMA21-like domain)
AT1G05785	Got1/Sft2-like vescicle transport protein family	734	7.95	10.92	9.32	4.78	4.22	3.24	2.7	5.22	3.84	9.69	8.94	7.9	4.08	9.3967	3.92	8.8433	NP_683279.1(Got1/Sft2-like vescicle transport protein family [Arabidopsis thaliana])	GO:0016787(molecular_function:hydrolase activity); GO:0016021(cellular_component:integral component of membrane); GO:0016192(biological_process:vesicle-mediated transport); GO:0006629(biological_process:lipid metabolic process)				COG5120(S:Function unknown)	COG5120(VMA21-like domain)	PF04178.12(Got1:Got1/Sft2-like family)	sp|Q6NMM1|GOT1_ARATH(Vesicle transport protein GOT1 OS=Arabidopsis thaliana OX=3702 GN=GOT1 PE=1 SV=1)
AT1G05790	lipase class 3 family protein	2184	10.95	11.16	10.62	9.95	9.14	8.62	7.54	8.83	7.71	12.18	10.47	12.16	9.2367	10.91	8.0267	11.6033	NP_172070.2(lipase class 3 family protein [Arabidopsis thaliana])	GO:0016787(molecular_function:hydrolase activity); GO:0016021(cellular_component:integral component of membrane); GO:0006629(biological_process:lipid metabolic process)				ENOG410XRFI(S:Function unknown)	ENOG410XRFI(triglyceride lipase activity)	PF01764.25(Lipase_3:Lipase (class 3))	sp|Q8NCG7|DGLB_HUMAN(Sn1-specific diacylglycerol lipase beta OS=Homo sapiens OX=9606 GN=DAGLB PE=1 SV=2)
AT1G05800	alpha/beta-Hydrolases superfamily protein	1416	0	0	0.04	0	0	0	0	0	0	0.13	0	0.08	0	0.0133	0	0.07	NP_563748.1(alpha/beta-Hydrolases superfamily protein [Arabidopsis thaliana])	GO:0016787(molecular_function:hydrolase activity); GO:0047714(molecular_function:galactolipase activity); GO:0006629(biological_process:lipid metabolic process); GO:0030308(biological_process:negative regulation of cell growth); GO:0052740(molecular_function:1-acyl-2-lysophosphatidylserine acylhydrolase activity); GO:0005811(cellular_component:lipid particle); GO:0009611(biological_process:respon…				COG3675(S:Function unknown)	COG3675(triglyceride lipase activity)	PF01764.25(Lipase_3:Lipase (class 3)); PF05057.14(DUF676:Putative serine esterase (DUF676))	sp|Q9MA46|PLA12_ARATH(Galactolipase DONGLE, chloroplastic OS=Arabidopsis thaliana OX=3702 GN=DGL PE=1 SV=1)
AT1G05805	basic helix-loop-helix (bHLH) DNA-binding superfamily protein	1425	23.85	20.42	16.91	46.05	39.89	45.75	38.45	41.34	38.32	16.29	16.53	14.93	43.8967	20.3933	39.37	15.9167	NP_563749.1(basic helix-loop-helix (bHLH) DNA-binding superfamily protein [Arabidopsis thaliana])	GO:0044212(molecular_function:transcription regulatory region DNA binding); GO:0003700(molecular_function:transcription factor activity, sequence-specific DNA binding); GO:0005829(cellular_component:cytosol); GO:0001228(molecular_function:transcriptional activator activity, RNA polymerase II transcription regulatory region sequence-specific binding); GO:0006355(biological_process:regulation of tr…				ENOG410YAU7(K:Transcription)	ENOG410YAU7(Transcription factor)	PF00010.26(HLH:Helix-loop-helix DNA-binding domain)	sp|Q8H102|BH128_ARATH(Transcription factor bHLH128 OS=Arabidopsis thaliana OX=3702 GN=BHLH128 PE=1 SV=1)
[truncated: 33,209 more rows]

## Sheet: Genes in GO term of JA response
gene_id	description	length	aos_w_1	aos_w_2	aos_w_3	aos_ck_1	aos_ck_2	aos_ck_3	Col-0_ck_1	Col-0_ck_2	Col-0_ck_3	Col-0_w_1	Col-0_w_2	Col-0_w_2	aos_ck_mean	aos_w_mean	Col-0_ck_mean	Col-0_w_mean
[truncated: 92 more rows]

[truncated: 2 more sheets: aos_w > Col-0_w, GO enrichiment]
